# Supplementary material for: Longitudinal genomic prediction of cacao disease resilience identifies robust witches’ broom disease targets
Source: Front Plant Sci. 2026 Jun 15;17:1837102. doi: 10.3389/fpls.2026.1837102 (PMC13311075; doi:10.3389/fpls.2026.1837102)
Supplement: Supplementary file 1 [file Table1.xlsx]

## Sheet: Contents
Supplementary Data S1. Expanded analytical outputs supporting repeated-harvest genomic prediction in cacao
This workbook consolidates major non-figure analytical outputs from the main and robustness pipelines. Main-text Tables 1–3 are not duplicated here; instead, this supplement provides the underlying expanded results.
Sheet	Contents
S1_Phenotype_Modeling	Repeated-harvest phenotype summaries, fixed effects, variance components, and prediction targets
S2_Prediction_Criollo	Expanded genomic prediction outputs for the Criollo marker framework
S3_Prediction_Matina	Expanded genomic prediction outputs for the Matina marker framework
S4_Cross_Reference	Cross-reference summaries integrating Criollo and Matina outputs
S5_Trajectory_Robustness	Model diagnostics, concordance, overlap, and consensus trajectory summaries
S6_Base_Selection_Index	Core accession-level output from the base multi-trait selection-index workflow
S6_Selection_Robustness	Expanded selection-index stability and deterministic scheme similarity
S7_Stress_Criollo	Prediction stress testing across relatedness-block settings for Criollo
S8_Stress_Matina	Prediction stress testing across relatedness-block settings for Matina
S9_Robustness_Overview	Integrated robustness overview including warnings, consensus selection, and model-rank summaries
Additional sensitivity and reproducibility analyses
Sheet	Contents
S10_Perm_FDR	High-resolution 10,000-permutation GBLUP support statistics with BH-FDR correction across reference-by-target tests
S11_Alt_Blocking	Prediction sensitivity across Ward marker-distance, PC k-means, and relationship-matrix eigenvector k-means blocking definitions
S12_Block_Rank	Target-level rank stability summarized across alternative blocking definitions and block numbers
S13_Marker_QC	Reference-specific marker QC, missingness, and prediction-matrix summaries after filtering
S14_Map_Coverage	Physical map coverage and inter-marker spacing summaries for retained Criollo and Matina SNPs
S15_Eff_Dim	Eigenvalue-based effective marker dimensionality summaries for the marker-derived relationship matrices
S16_Imputation	Mean-imputation versus KNN-imputation sensitivity analysis for GBLUP blocked prediction
S17_Static_Longitudinal	Target-class summary comparing static/legacy and trajectory-derived prediction endpoints
S18_Data_Software	Data summary and software-version information for reproducibility

## Sheet: S1_Phenotype_Modeling
S1 Phenotype Modeling
Expanded phenotype-modeling outputs supporting the longitudinal analyses. This sheet provides fixed effects, variance components, and the accession-level targets used for genomic prediction.
Trait repeatability
Main-text Table 1 is derived from these values.
trait	repeatability_four_harvests	slope_pvalue	random_slope_converged
Flower WBD AUDPC (log)	0.889498	0.426675	0
Branch WBD AUDPC (log)	0.815558	0.360606	1
FPR AUDPC (log)	0.811704	4.72346e-46	1
Healthy pod logit	0.796249	6.18363e-05	1
Total pods (log)	0.777439	2.06122e-36	1
Trajectory fixed effects
Fixed effects from the longitudinal trait models.
trait	fit_type	fixed_intercept	fixed_slope	aic	bic	converged	slope_pvalue
healthy_pod_logit	random_slope	-1.7779	-0.176049			1	6.18363e-05
fpr_audpc_log	random_slope	3.63983	0.628041			1	4.72346e-46
flower_wbd_audpc_log	random_slope	1.72253	-0.0304963			0	0.426675
branch_wbd_audpc_log	random_slope	1.24535	0.0262783			1	0.360606
total_pods_log	random_slope	3.96924	0.54716			1	2.06122e-36
Trajectory variance components
Variance summaries used to assess accession-level temporal structure.
trait	accession_variance	residual_variance	repeatability_four_harvests
healthy_pod_logit	0.742449	0.759937	0.796249
fpr_audpc_log	0.841054	0.78042	0.811704
flower_wbd_audpc_log	1.1963	0.594467	0.889498
branch_wbd_audpc_log	0.369886	0.334605	0.815558
total_pods_log	0.668542	0.765547	0.777439
Prediction targets
Accession-level legacy and trajectory-derived targets used for downstream genomic prediction.
accession_norm	legacy_healthy_pod_rate	legacy_healthy_pod_logit	legacy_fpr_audpc_log	legacy_flower_wbd_audpc_log	legacy_branch_wbd_audpc_log	legacy_total_pods_log	healthy_pod_logit_intercept	healthy_pod_logit_slope	healthy_pod_logit_mean	healthy_pod_logit_residual_sd	healthy_pod_logit_delta_last_first	fpr_audpc_log_intercept	fpr_audpc_log_slope	fpr_audpc_log_mean	fpr_audpc_log_residual_sd	fpr_audpc_log_delta_last_first	flower_wbd_audpc_log_intercept	flower_wbd_audpc_log_slope	flower_wbd_audpc_log_mean	flower_wbd_audpc_log_residual_sd	flower_wbd_audpc_log_delta_last_first	branch_wbd_audpc_log_intercept	branch_wbd_audpc_log_slope	branch_wbd_audpc_log_mean	branch_wbd_audpc_log_residual_sd	branch_wbd_audpc_log_delta_last_first	total_pods_log_intercept	total_pods_log_slope	total_pods_log_mean	total_pods_log_residual_sd	total_pods_log_delta_last_first
830713	0.214286	-1.29294	5.23111	2.07944	1.79176	5.58725	-1.53922	-0.146615	-1.47438	0.559155	0.0251586	3.57685	0.625398	3.55533	0.745598	2.19722	0.848003	-0.0115916	0.722593	0.879799	0	0.849166	0.0133234	0.722593	0.507298	1.09861	3.95019	0.546486	3.9403	0.714738	2.0149
830714	0.177358	-1.52606	5.31812	3.09104	3.09104	5.5835	-1.74357	-0.165436	-1.77629	0.726231	0.929194	3.68689	0.629936	3.7129	0.824079	1.05779	1.63549	-0.027368	1.62756	0.776409	0.693147	1.67584	0.0409553	1.80473	0.297368	0.074108	4.00237	0.54833	4.02583	0.764883	0.784119
830723	0.313253	-0.782349	5.40493	2.3979	3.02042	5.80814	-1.02237	-0.0938756	-0.744653	0.317407	-0.780338	3.71104	0.631022	3.73621	0.826438	1.85456	1.28862	-0.0211362	1.22632	0.250225	0	1.61159	0.0388617	1.71984	0.362907	0.287682	4.09142	0.55148	4.14273	0.838353	1.6614
ABC007	0.355556	-0.58103	3.31419	1.38629	1.79176	3.82864	-1.12266	-0.115609	-0.810481	1.27309	-2.14658	2.05449	0.56114	1.56007	1.15188	1.50408	0.514338	-0.002873	0.346574	0.694011	0	0.834352	0.0114839	0.722593	0.525254	-0.693147	2.68875	0.501877	2.19527	1.06367	0.336472
C58	0.107843	-2.10501	6.1181	4.72739	4.01638	6.23637	-2.04685	-0.20916	-2.12026	0.22967	-0.81215	4.36184	0.658346	4.60749	0.72469	0.911517	2.82567	-0.0550836	2.98117	1.05746	-0.125163	2.32768	0.0637492	2.64348	0.309694	0.387766	4.51306	0.56639	4.74441	0.677625	0.720546
CAP34	0.0903955	-2.29486	5.69877	4.96284	2.35138	5.87212	-2.24737	-0.22416	-2.43937	0.567643	0.490715	4.02985	0.644436	4.15946	0.509577	1.57554	2.92663	-0.0559631	3.10136	1.2545	0.510826	1.1971	0.0248439	1.17962	0.319165	0.133531	4.24607	0.556949	4.36176	0.465942	1.38629
CATONGO	0.118421	-1.99949	5.9977	4.32413	3.68888	6.12468	-2.03736	-0.208058	-2.10776	0.595699	-0.525604	4.12639	0.648615	4.2729	0.576831	2.58217	2.69339	-0.0518221	2.83139	0.632256	-0.200671	2.09373	0.0558791	2.33796	0.267186	0.575364	4.31878	0.559521	4.45333	0.567764	2.30259
CCN51	0.141085	-1.80173	6.13556	2.63906	2.25129	6.4708	-1.9092	-0.187221	-1.97795	0.534407	0.328275	4.3156	0.656461	4.53843	0.727995	1.26567	1.40104	-0.0241015	1.35291	0.504805	0	1.0208	0.0171035	0.975493	0.728726	-1.70475	4.63997	0.570878	4.91409	0.618535	1.25276
CHOCO774	0.271739	-0.973449	4.21213	3.13549	3.3322	4.5326	-1.0804	-0.100178	-0.824076	0.656654	-0.672944	2.79406	0.592466	2.51576	0.793795	2.54553	1.12489	-0.0185086	1.03578	1.43223	0	1.77468	0.0437975	1.94076	0.554951	-0.559616	3.16719	0.518798	2.83538	0.794097	2.51231
CRICF13	0.272727	-0.931558	2.70805	2.19722	1.09861	3.13549	-0.75589	-0.0664357	-0.370057	2.35003	0.510826	1.49312	0.537374	0.833051	1.3608	-0.693147	1.04361	-0.0143354	0.951666	0.683856	0	0.541618	0.00120186	0.346574	0.40143	-0.693147	2.16534	0.483367	1.47153	1.43069	-1.38629
DONDIEGO	0.030303	-3.07577	3.55535	2.77259	1.60944	3.52636	-2.00961	-0.215709	-1.9995	1.14046	-2.83321	2.25845	0.569823	1.8181	1.05049	2.19722	1.23779	-0.0248426	1.15067	1.08856	-1.94591	0.694167	0.0081311	0.51986	0.657344	1.38629	2.4286	0.492679	1.80528	1.03809	2.19722
EBC06	0.166667	-1.53393	3.21888	0.693147	1.38629	3.43399	-1.32057	-0.12924	-1.13315	0.399556	-1.31372	2.11609	0.563846	1.62756	0.473495	1.67398	0.36114	0.000954166	0.173287	0.345721	0.693147	0.629449	0.00508082	0.44794	0.542544	0	2.43885	0.493042	1.8181	0.608066	1.50408
EBC09	0.03125	-3.04452	3.2581	1.60944	2.07944	3.49651	-2.15705	-0.220376	-2.27605	0.854723	-0.93827	2.20615	0.567643	1.74618	0.452888	2.07944	0.754175	-0.00794172	0.621227	0.460546	0.693147	1.03509	0.019411	0.9678	0.324326	0.693147	2.55566	0.497172	1.98506	0.553695	1.8718
EBC119	0.246094	-1.11689	5.89302	2.19722	1.94591	6.24028	-1.59078	-0.148161	-1.57167	0.951834	0.857846	4.09191	0.646975	4.25082	0.914132	1.35455	0.899102	-0.0126629	0.781141	0.935586	0	0.903202	0.0150473	0.794513	0.592524	0.693147	4.3817	0.561745	4.55634	0.913782	1.46634
EBC148	0.0227848	-3.70584	5.96101	3.85015	2.52573	5.98141	-3.37459	-0.353897	-3.93389	1.00034	0.436556	4.18959	0.651201	4.36595	0.552	1.89479	2.22008	-0.0436098	2.28282	0.748001	-0.606136	1.30555	0.0285335	1.32064	0.297402	0.336472	4.28736	0.558409	4.41467	0.481116	1.77156
EBC58	0.172932	-1.55645	5.2575	2.14007	2.25129	5.58725	-1.6851	-0.164467	-1.6608	0.480087	0.00492612	3.68234	0.629734	3.70813	0.708644	1.2934	1.00294	-0.0160021	0.89588	0.688885	-0.693147	0.996283	0.018191	0.91589	0.775134	1.09861	4.00313	0.548358	4.02494	0.69484	1.29532
EET12	0.201413	-1.37096	5.3845	3.27714	2.80336	5.64897	-1.47532	-0.146279	-1.34341	0.549728	-0.810671	3.61451	0.627084	3.5927	0.849935	2.91777	1.73732	-0.0308995	1.73914	0.775868	0.287682	1.50424	0.0354004	1.57748	0.0992553	0.318454	3.92406	0.545563	3.89533	0.836794	2.67415
EET184	0.0242826	-3.67875	7.17396	4.18965	3.43399	7.21524	-3.05039	-0.325375	-3.44611	0.48524	-1.25256	4.85163	0.679286	5.21607	1.17099	3.27336	2.38701	-0.0456509	2.47942	0.900286	0.251314	1.82385	0.04509	2.01019	0.647703	-0.993252	4.95869	0.58215	5.33992	1.06321	2.93724
EET377	0.283333	-0.919185	4.18965	0	0.693147	4.79579	-1.10012	-0.0964929	-0.889467	0.300608	0	2.76369	0.591098	2.48669	0.863121	2.15948	0.213896	0.00278693	0	0.00321807	0	0.417996	-0.00213555	0.173287	0.347218	0	3.34403	0.52505	3.09288	0.845607	2.03688
EET399	0.151099	-1.71858	5.73657	1.38629	2.07944	5.8999	-1.63047	-0.163911	-1.55059	0.337357	-1.20872	3.71269	0.631219	3.72241	1.28735	3.26289	0.520292	-0.00486741	0.346574	0.691717	0	0.949675	0.0158322	0.866434	0.666349	0	3.92872	0.545728	3.89933	1.29773	3.16969
EET400	0.0163043	-4.05975	6.55179	1.50408	2.77259	6.60259	-3.54736	-0.393453	-4.03331	1.07886	-3.60005	4.50849	0.664712	4.77759	0.92153	2.4898	0.717916	-0.0082874	0.575646	0.397961	0.223144	1.45386	0.0333306	1.51711	0.344547	0	4.59785	0.56939	4.84233	0.922355	2.42154
EET6	0.47619	-0.0949329	4.76217	1.60944	3.65066	5.53339	-0.559588	-0.0368779	-0.155687	0.123924	0.0130179	3.2342	0.610845	3.11749	0.883278	1.41908	0.670514	-0.00769738	0.51986	0.662498	0	1.98789	0.0518917	2.20589	0.591374	0.526093	3.94253	0.546214	3.94483	0.839244	1.00063
EET61	0.16129	-1.63974	5.39816	2.44235	3.7013	5.63479	-1.4471	-0.152924	-1.24081	1.29465	-2.29781	3.40813	0.618554	3.29952	1.38548	4.21951	1.26836	-0.0213584	1.20075	0.445608	-0.182322	2.04743	0.0540348	2.28163	0.519703	0.374693	3.81288	0.541632	3.72831	1.09563	3.41773
EET62	0.116343	-2.01725	5.71538	1.79176	2.48491	5.89164	-2.12924	-0.213092	-2.26609	0.703288	0.233377	3.81804	0.635661	3.86116	1.02274	2.68351	0.744906	-0.00925876	0.605092	0.737737	0	1.07743	0.0196827	1.03972	0.90418	-0.693147	4.081	0.551112	4.11622	0.93386	2.34607
EET8	0.291005	-0.888724	5.98519	4.483	3.63759	6.34212	-1.28049	-0.115967	-1.13707	0.564744	0.444686	4.13999	0.649146	4.29613	0.69466	2.31192	2.77166	-0.0550934	2.91512	0.698018	-0.510826	2.03599	0.0535965	2.26747	0.394412	0.427444	4.45282	0.56426	4.64396	0.773699	2.20204
EET9	0.296791	-0.860029	5.58161	4.90897	3.49651	5.92693	-1.24716	-0.118162	-1.05315	0.534473	-0.361299	3.73469	0.632117	3.75515	0.850769	2.87168	3.10953	-0.0621197	3.30244	0.737788	-0.0889475	1.82771	0.0453479	2.01339	0.717261	-0.753772	4.08824	0.551368	4.13033	0.898049	2.53492
FCM17	0.0636364	-2.62467	4.61512	2.77259	2.3979	4.70953	-2.60637	-0.277292	-2.8375	0.519973	-1.65292	2.84673	0.594599	2.59602	1.32147	2.35138	1.54411	-0.0281072	1.51317	0.31546	-0.847298	1.21451	0.0258099	1.19687	0.372081	0.916291	3.19459	0.519766	2.89071	1.09247	1.56862
FCM19	0.0966387	-2.21596	5.31321	2.56495	0.693147	5.47646	-2.39789	-0.256274	-2.54147	1.68144	-1.03994	3.76903	0.633428	3.8175	0.338181	1.04145	1.1601	-0.0170029	1.08432	0.938557	0.693147	0.413864	-0.00264867	0.173287	0.345797	0	4.02381	0.549089	4.05549	0.361934	0.603916
FCM3	0.220588	-1.23884	3.91202	1.38629	2.0149	4.23411	-1.48921	-0.131322	-1.47094	0.832584	1.41183	2.69285	0.588103	2.3944	0.480921	1.45529	0.520292	-0.00486741	0.346574	0.691717	0	1.0218	0.0188789	0.951666	0.172315	0.405465	3.02364	0.513721	2.63812	0.495072	1.7492
FCM30	0.353211	-0.602022	4.92725	2.07944	2.67415	5.38907	-1.15303	-0.109383	-0.914801	1.01791	-1.23676	3.391	0.617465	3.32275	0.785479	1.4929	0.953209	-0.0118343	0.850299	0.685907	1.09861	1.08933	0.0198561	1.05853	1.03877	-0.405465	3.81094	0.541561	3.75548	0.838612	1.29277
FCM39	0.344942	-0.640212	5.89853	2.30259	2.30259	6.40357	-0.878668	-0.0828582	-0.517742	0.64804	-1.57069	4.10703	0.647752	4.25323	0.526471	2.20022	0.958711	-0.0136771	0.850299	0.984407	0	1.04097	0.0181	0.997246	0.755467	-1.09861	4.59514	0.569293	4.85034	0.518296	1.58104
GS06	0.302326	-0.832632	5.14166	2.35138	2.0149	5.55683	-1.52766	-0.146927	-1.44823	1.41778	0.70131	3.56058	0.624564	3.55242	0.896736	0.841567	1.11287	-0.0178253	1.02359	0.655865	0	0.912667	0.013551	0.833051	0.645619	-1.25276	3.97375	0.547318	3.99183	0.86662	0.592051
GS29	0.287629	-0.905861	6.49677	0.693147	2.48491	6.87833	-1.46597	-0.12747	-1.44787	1.31988	1.88448	4.3534	0.658234	4.56586	1.03403	3.2613	0.370071	-0.00203745	0.173287	0.344754	-0.693147	1.28753	0.0278494	1.29824	0.238556	0.223144	4.63492	0.570701	4.88531	1.2238	3.46333
ICA2	0.138554	-1.80933	4.9523	3.98898	2.48491	5.11799	-2.35038	-0.246219	-2.50871	1.37204	-0.805625	3.39185	0.61751	3.32279	0.753485	0.826679	2.44117	-0.0443876	2.55023	0.594407	1.04145	1.29096	0.0282753	1.29824	0.217153	0.510826	3.61201	0.534527	3.47586	0.840197	0.780159
ICA212	0.0458515	-3.01302	6.02948	1.60944	1.94591	6.12905	-2.64191	-0.280831	-2.88826	0.438908	-1.71513	4.24709	0.653634	4.44057	0.467868	1.92789	0.661582	-0.00470577	0.51986	0.667313	0.693147	0.913002	0.0159068	0.799668	0.577635	1.25276	4.41349	0.562869	4.59286	0.394025	1.62693
ICS1	0.204409	-1.35533	5.82747	4.15104	2.97041	6.21461	-1.65345	-0.166477	-1.58158	0.94548	-0.474512	4.12197	0.648337	4.27853	0.429073	1.52513	2.49147	-0.0479055	2.59887	0.771667	-0.287682	1.40484	0.0302116	1.47429	1.01258	-1.94591	4.52055	0.566655	4.74965	0.427252	1.06015
ICS39	0.189349	-1.44829	5.59842	4.94521	3.7495	5.826	-1.80023	-0.175625	-1.82724	0.642406	0.230085	3.59947	0.626481	3.56901	1.31547	3.50155	3.1228	-0.0621451	3.31858	0.757461	-0.117783	2.13922	0.0572734	2.39933	0.27475	0.446287	3.92398	0.54556	3.89533	1.18526	2.92674
ICS40	0.110902	-2.07418	6.16015	5.66816	3.80666	6.27852	-1.74259	-0.183402	-1.65584	0.957881	-2.30544	4.04874	0.645437	4.15865	1.27975	3.56105	3.89596	-0.0782749	4.20473	0.479317	-0.0222231	2.15482	0.0583756	2.41137	0.427818	1.03609	4.27977	0.558142	4.39065	1.11668	3.06547
ICS60	0.146067	-1.75786	5.70711	5.7414	4.09434	5.87774	-1.75128	-0.176408	-1.72006	0.363457	-1.08052	3.95084	0.641081	4.0584	0.798893	1.71138	3.82377	-0.0792251	4.11303	0.744472	-0.825745	2.40903	0.0665752	2.74843	0.113207	0.307485	4.18245	0.554699	4.27472	0.730925	1.48808
ICS95	0.218935	-1.26704	5.56643	4.04305	2.60269	5.826	-1.29431	-0.1249	-1.10701	0.363685	-1.08099	3.76351	0.633249	3.80342	0.846972	2.29858	2.41173	-0.0476589	2.5023	0.68179	-0.693147	1.37145	0.0306123	1.4087	0.146635	0.133531	4.084	0.551218	4.13118	0.7873	1.98787
IMC60	0.154506	-1.69403	5.92024	2.77259	1.09861	6.14633	-1.99233	-0.208314	-2.01222	0.819567	-1.335	4.2411	0.653305	4.44231	0.432236	1.26025	1.47345	-0.0242427	1.44091	0.593612	0.693147	0.491012	-9.61025e-05	0.274653	0.549278	0	4.46381	0.564648	4.67136	0.501146	1.07881
IMC67	0.143695	-1.77649	5.60027	2.77259	1.60944	5.83481	-2.28684	-0.232221	-2.46852	1.19677	0.595983	3.95674	0.641343	4.06452	0.549979	1.50122	1.5533	-0.0273112	1.52731	0.285394	-0.182322	0.713147	0.00844667	0.549306	0.629983	1.09861	4.19377	0.555099	4.28944	0.603352	1.39586
LOLITAWALK1	0.214286	-1.29126	5.03044	2.83321	2.25129	5.35186	-1.43144	-0.135452	-1.32329	0.594433	-0.199815	3.05775	0.603514	2.87166	1.4727	2.86537	1.62293	-0.0281279	1.60944	0.0324793	0	1.11198	0.0212245	1.07937	0.402776	-0.182322	3.47356	0.529631	3.27808	1.47364	2.29253
LUKER40	0.0796178	-2.42948	5.64368	3.17805	2.0149	5.75257	-2.13229	-0.223626	-2.20303	0.527128	-1.54972	3.84406	0.636734	3.89845	0.639981	2.30783	1.76991	-0.0337481	1.76858	0.583246	-0.847298	0.972086	0.0165737	0.89588	0.410823	0	4.05579	0.550221	4.0832	0.576207	1.98592
LUKER50	0.0348837	-3.17208	4.41884	2.3979	3.48124	4.46591	-2.27672	-0.242187	-2.38174	0.749286	-1.91365	2.84926	0.594876	2.57813	0.789773	2.83321	1.15864	-0.0145265	1.09157	0.757782	1.60944	1.75305	0.0425396	1.92016	0.874634	-0.864997	3.02984	0.513941	2.6339	0.895321	2.77259
P12	0.0306845	-3.4405	7.11192	3.38439	1.09861	7.14835	-3.18716	-0.329149	-3.70631	0.743887	0.641694	4.92291	0.682194	5.32214	0.856998	2.74396	1.90993	-0.0346987	1.93625	0.620053	0.336472	0.54575	0.00171498	0.346574	0.401078	-0.693147	4.99318	0.583369	5.39619	0.814133	2.58895
P18	0.136732	-1.83914	6.4892	2.70805	2.60269	6.76157	-2.10492	-0.208202	-2.24763	0.961483	0.566589	4.14487	0.64954	4.27898	1.3866	4.2128	1.32678	-0.0189382	1.28099	0.898944	1.38629	1.28424	0.027441	1.29824	0.532142	0.182322	4.50937	0.566261	4.70967	1.21512	3.53984
P7	0.0254582	-3.62565	6.85699	2.99573	1.94591	6.89061	-3.26824	-0.344454	-3.77444	0.446612	-0.568693	4.73267	0.67415	5.07451	0.941501	2.48668	1.50121	-0.0218055	1.48372	1.02093	1.94591	0.969669	0.0162735	0.89588	0.251043	-0.405465	4.78736	0.576091	5.10804	0.960489	2.50553
PA121	0.244019	-1.12417	4.92725	1.09861	2.07944	5.34711	-1.40706	-0.119556	-1.37723	1.44669	1.79305	3.05106	0.603115	2.87739	1.5462	1.9548	0.517315	-0.00387021	0.346574	0.400214	0	0.932176	0.0147778	0.850299	0.687503	-1.09861	3.56069	0.532712	3.40507	1.34176	1.81708
PA150	0.0929293	-2.26868	5.98771	2.35138	2.25129	6.20658	-2.29592	-0.225439	-2.53212	0.762309	1.14626	4.15311	0.649553	4.33167	0.927615	1.31283	1.05698	-0.0188147	0.951666	0.826292	-1.09861	1.03096	0.0183655	0.975493	0.717186	0	4.40439	0.562547	4.59032	0.84036	1.19463
PA46	0.203593	-1.35314	4.79579	2.07944	1.38629	5.12396	-1.31102	-0.122551	-1.15733	0.427408	-0.561684	3.02922	0.602418	2.82063	1.175	3.32324	0.843284	-0.010011	0.722593	0.883677	1.09861	0.54575	0.00171498	0.346574	0.693661	0	3.35253	0.525353	3.08627	1.33558	3.58352
PA67	0.119691	-1.98155	5.34472	4.10264	2.8622	5.56068	-2.41702	-0.242003	-2.67539	1.29292	1.36037	3.76462	0.633234	3.81257	0.597848	1.35239	2.31219	-0.0417098	2.40235	1.06943	0.980829	1.48912	0.0348317	1.5586	0.433035	0.510826	3.98976	0.547885	4.00182	0.628352	1.42947
POBLACIONHUILA	0.120833	-1.96983	5.26269	3.21888	3.27714	5.4848	-2.07061	-0.206493	-2.18738	0.632185	0.0610877	3.72657	0.631596	3.76678	0.612148	1.12678	1.54918	-0.0287251	1.51711	1.19285	-1.09861	1.80464	0.0455165	1.96963	0.277766	0.0870114	3.98742	0.547802	4.00342	0.542783	1.04145
POBLACIONTUMACO	0.128788	-1.89929	5.4161	3.3673	3.04452	5.57973	-1.89293	-0.188175	-1.93775	0.771207	0.129212	3.83602	0.636262	3.9045	0.334411	1.14706	1.66006	-0.0315373	1.64237	1.22538	-1.38629	1.63367	0.0397773	1.74618	0.335509	0.405465	4.05861	0.55032	4.09948	0.326573	0.980829
R105	0.0978261	-2.19722	5.03695	4.87901	2.77259	5.22036	-1.89638	-0.194271	-1.90476	0.39289	-1.21062	3.23806	0.611277	3.08887	1.15222	3.56247	3.15395	-0.0594971	3.36631	0.744323	1.23214	1.39886	0.0317021	1.44208	0.572114	0.470004	3.46451	0.529313	3.23817	1.27962	3.72569
R13	0.138158	-1.82569	6.24514	5.64013	3.4012	6.41182	-1.94493	-0.198502	-1.97808	0.653776	-0.611509	4.2909	0.655532	4.49194	0.856784	2.50763	3.85564	-0.0753358	4.16618	0.611821	1.00215	1.78118	0.0449177	1.93625	0.704847	0.788457	4.47809	0.565154	4.67696	0.865333	2.33876
R2	0.0969388	-2.22392	6.24222	5.6204	2.70805	6.37843	-2.02625	-0.219427	-2.00969	1.01103	-2.95252	4.23055	0.653022	4.40809	0.878998	2.9136	3.83609	-0.0756631	4.14109	0.567547	0.789774	1.41542	0.0317175	1.47153	0.321754	-0.223144	4.46285	0.564615	4.65628	0.751398	2.37102
R41	0.133962	-1.86044	6.12796	5.72195	3.43399	6.27476	-1.86992	-0.190741	-1.87287	0.428211	-0.923994	4.23276	0.653052	4.41898	0.719598	2.3413	3.89343	-0.0773703	4.20494	0.644521	0.425466	1.80103	0.0457968	1.95912	0.717117	0.993252	4.4246	0.563263	4.60571	0.70036	2.1032
SC45	0.198606	-1.38847	5.35894	4.06903	2.91777	5.66296	-1.78839	-0.176642	-1.79586	0.943628	0.336472	3.73936	0.632214	3.7738	0.589913	1.57554	2.4458	-0.0469824	2.54641	0.693988	-0.207639	1.57783	0.0375117	1.67885	0.1294	-0.182322	4.02179	0.549018	4.04332	0.722251	1.6514
SC49	0.255034	-1.06337	4.67749	2.0149	1.38629	5.01064	-1.28957	-0.111477	-1.1856	0.634322	1.1773	2.86484	0.595382	2.61745	1.35237	2.60269	0.783774	-0.0123725	0.641237	0.874879	-0.693147	0.635999	0.0058941	0.44794	0.538894	1.09861	3.27201	0.522504	2.98613	1.29954	2.75154
SC5	0.1875	-1.46026	5.62221	4.72739	3.06805	5.82008	-1.6474	-0.159748	-1.61332	0.869635	0.296456	3.79129	0.634311	3.85375	1.10956	1.17865	2.89364	-0.0569407	3.05747	0.875246	-0.139762	1.39876	0.0329826	1.42343	0.911053	1.70475	4.03173	0.549369	4.06642	1.0421	1.1977
SC6	0.212435	-1.30147	5.02059	4.56435	2.89037	5.26786	-1.21637	-0.116682	-0.998713	1.04416	-0.839101	3.29548	0.613493	3.19005	1.16178	1.7492	2.47667	-0.0497739	2.57397	1.3101	-0.980829	1.20044	0.0252582	1.17962	1.11854	1.38629	3.66536	0.536413	3.5478	0.977973	1.47591
SCA12	0.0222222	-3.74732	6.28879	3.95124	2.56495	6.37332	-3.44026	-0.363192	-4.00952	0.759271	-0.266372	4.47246	0.663082	4.74405	0.564757	1.40305	2.25481	-0.0415412	2.33283	0.908537	0.405465	1.31543	0.0281537	1.34382	0.351661	-0.693147	4.58557	0.568955	4.83654	0.519259	1.3622
SCA6	0.0251108	-3.6308	6.4762	3.78419	2.56495	6.51915	-3.07096	-0.319175	-3.52984	0.29999	-0.188871	4.08556	0.647088	4.19485	1.12107	3.23737	1.93594	-0.0360393	1.96316	1.24503	-0.405465	1.23485	0.0251752	1.24245	0.606446	-0.980829	4.52066	0.56666	4.7332	0.969056	2.3807
SCA9	0.0575968	-2.78691	6.85804	4.48864	2.89037	6.91572	-2.59739	-0.261573	-2.92238	0.637472	0.793906	4.9202	0.681923	5.33814	0.597583	1.31122	2.59817	-0.052491	2.71255	1.00326	-0.955511	1.52514	0.0353698	1.61537	0.357807	-0.693147	4.99434	0.583409	5.41258	0.490545	1.27604
SCC21	0.0997067	-2.18752	5.73818	3.97029	3.17805	5.83481	-2.26273	-0.249341	-2.30544	1.27315	-3.59535	3.61003	0.626906	3.58535	1.41501	3.57954	2.44166	-0.0444373	2.55065	0.55812	0.81093	1.68268	0.0419954	1.80196	0.531637	1.09861	3.82326	0.541998	3.75274	1.35109	3.25037
SCC61	0.294498	-0.870447	5.2832	4.43675	2.83321	5.73657	-1.23517	-0.118118	-1.02845	0.555225	-0.674609	3.59761	0.626315	3.57744	0.692967	2.50261	2.75594	-0.0528649	2.90403	0.676524	0.351398	1.41495	0.0334848	1.44519	0.695784	1.67398	4.10994	0.552135	4.17128	0.616637	1.52243
SCC85	0.406504	-0.375312	3.3322	0	0	4.82028	-0.590866	-0.039607	-0.202895	0.531733	-0.169418	1.86818	0.553417	1.29824	1.28123	2.99573	0.213896	0.00278693	0	0.00321807	0	0.281977	-0.00701232	0	0.00809713	0	3.09101	0.516104	2.73598	1.40329	2.67415
SCC86	0.293333	-0.872656	4.08598	0	1.09861	5.01728	-1.38126	-0.119445	-1.32419	1.14916	1.86205	2.80439	0.592843	2.53658	0.419186	1.90424	0.213896	0.00278693	0	0.00321807	0	0.504112	0.00153045	0.274653	0.547938	1.09861	3.56651	0.532918	3.40147	0.532617	2.06546
SPA10	0.0714286	-2.55558	6.43615	2.89037	2.97041	6.53233	-2.4255	-0.246503	-2.6634	0.614416	0.29369	4.52846	0.665441	4.81805	0.771304	1.50579	1.38717	-0.0206894	1.34841	1.00884	1.38629	1.38101	0.0320495	1.4051	1.0133	1.79176	4.65367	0.571363	4.93172	0.703674	1.48638
SPA12	0.0613333	-2.70805	5.81114	3.68888	2.3979	5.92959	-2.44189	-0.258076	-2.62131	0.435703	-1.63363	4.01348	0.643746	4.13783	0.7941	1.89847	2.18696	-0.0386561	2.26042	0.631576	1.0116	1.20467	0.0245883	1.19687	0.404295	-0.510826	4.22728	0.556284	4.33703	0.699243	1.50024
SUI61	0.331395	-0.697486	4.61016	2.07944	1.09861	5.15329	-1.00467	-0.0859465	-0.760014	0.314063	0.273952	3.17009	0.608194	3.02654	0.724455	1.51413	0.954951	-0.0124176	0.850299	0.684031	0.693147	0.554015	0.00274121	0.346574	0.398783	0.693147	3.72587	0.538553	3.63698	0.648867	1.05315
SUI72	0.71134	0.891423	3.13549	2.77259	2.3979	4.58497	-0.140726	0.0201659	0.341437	0.965102	1.81773	2.02616	0.559959	1.52098	0.921044	1.79176	1.49697	-0.0237296	1.47153	0.490093	0.980829	1.21758	0.0250726	1.21301	0.355152	0	3.07354	0.515486	2.7055	1.16394	2.67415
SUI83	0.416667	-0.334975	4.89035	3.31419	2.70805	5.43372	-0.986137	-0.0779963	-0.77378	0.806224	1.45225	3.31579	0.614288	3.22448	0.933156	1.33123	1.96475	-0.0368914	1.99526	0.284455	-0.430783	1.38187	0.0308846	1.42343	0.504164	0.287682	3.7469	0.539297	3.66131	1.00736	1.7346
SUI99	0.431373	-0.275161	4.98361	2.63906	0.693147	5.54518	-0.687784	-0.046064	-0.362352	0.685807	0.981862	3.34704	0.615607	3.26545	0.992786	1.43848	1.37416	-0.0256587	1.31437	0.554846	-1.38629	0.417996	-0.00213555	0.173287	0.347218	0	3.88767	0.544275	3.85948	0.861601	1.67843
TCS01	0.0648379	-2.65111	5.89164	2.19722	1.94591	5.99645	-2.51584	-0.259033	-2.76914	0.939628	0.210828	4.21175	0.65209	4.40085	0.249318	1.1625	0.98581	-0.0102633	0.89588	0.761772	1.79176	0.908037	0.0156476	0.794513	0.585764	1.09861	4.36239	0.561062	4.52479	0.158148	1.13498
TCS06	0.355769	-0.587787	3.7612	3.46574	1.38629	4.65396	-1.12103	-0.104631	-0.879409	0.962381	-0.13815	2.58466	0.583532	2.25322	0.538462	1.38629	1.84753	-0.034401	1.86106	0.941133	-0.916291	0.618767	0.00375443	0.44794	0.546361	-0.693147	3.3277	0.524473	3.07727	0.771561	1.18958
TCS13	0.277372	-0.949499	4.51634	2.56495	2.48491	4.92725	-1.6481	-0.149867	-1.6799	1.26645	2.12346	3.1592	0.607728	3.01313	0.459983	1.53148	1.33182	-0.0192145	1.28615	0.533926	1.25276	1.12837	0.0212958	1.1077	0.831101	-1.38629	3.49977	0.530558	3.31487	0.714031	1.6864
TCS19	0.425121	-0.300314	4.43675	2.07944	1.38629	5.33754	-1.48404	-0.128018	-1.48194	1.82291	2.97846	3.02943	0.602292	2.83775	0.672594	1.89712	1.05759	-0.0145989	0.9678	0.349203	0.693147	0.681769	0.00659174	0.51986	0.348616	0	3.78003	0.540468	3.71546	0.864143	1.15268
TCS22	0.170455	-1.5693	4.81624	1.79176	2.19722	5.17615	-2.15585	-0.21268	-2.32426	1.19176	1.28902	3.24706	0.611435	3.12845	0.877589	1.81916	0.725787	-0.0109239	0.575646	0.754918	-0.693147	1.11465	0.0222637	1.06917	0.26094	0.693147	3.58818	0.533684	3.43916	0.941268	1.79176
TCS24	0.135135	-1.84434	5.38679	3.66356	3.7495	5.56068	-1.74712	-0.171522	-1.74358	0.105347	-0.354257	3.71517	0.631226	3.73796	0.652866	2.15176	2.04229	-0.0346409	2.09825	0.857234	0.980829	1.99223	0.0536856	2.18779	0.811975	1.79176	3.94964	0.546467	3.94005	0.617302	1.98592
TCS25	0.0857143	-2.29486	4.02535	1.79176	2.19722	4.26268	-2.30555	-0.238365	-2.46703	0.771966	-1.26567	2.79426	0.592352	2.53126	0.441038	1.16315	0.85098	-0.0125888	0.722593	0.510884	-0.693147	1.02897	0.0197702	0.951666	0.662261	1.09861	3.09707	0.516317	2.74801	0.43659	1.20397
TCS26	0.188406	-1.44581	4.67749	2.56495	2.3979	4.93447	-1.58863	-0.141063	-1.61396	0.939437	1.53798	3.06829	0.603924	2.8898	1.05246	1.45529	1.20093	-0.0167487	1.13516	0.891395	0.916291	1.21147	0.0254318	1.19687	0.382678	0.405465	3.4026	0.527122	3.17369	0.954587	1.4816
TCS29	0.172619	-1.56265	6.02828	4.02535	2.48491	6.22456	-2.14496	-0.212558	-2.30238	1.40556	1.28867	4.12444	0.648575	4.26509	0.676268	2.79409	2.35699	-0.0437164	2.44978	0.781769	0.77319	1.16355	0.0233487	1.14109	0.785586	0.405465	4.32113	0.559604	4.44968	0.827063	2.81495
TCS30	0.252567	-1.08229	5.88053	4.00733	3.3673	6.19032	-1.41464	-0.128025	-1.33723	0.527471	0.898516	4.03248	0.644636	4.15175	0.656198	2.51044	2.22577	-0.0367596	2.31478	1.18461	2.52573	1.72563	0.0441694	1.84755	0.709658	1.79176	4.298	0.558786	4.42139	0.737788	2.63906
TCS31	0.259557	-1.04576	5.81114	3.55535	2.77259	6.2106	-1.69782	-0.160658	-1.71241	0.961805	1.16334	3.84496	0.636772	3.89952	1.07889	3.03717	1.99824	-0.0324684	2.05233	0.847136	1.72277	1.45752	0.0342728	1.51006	0.318531	0.847298	4.11579	0.552343	4.16034	1.30011	3.3771
TCS34	0.235593	-1.17451	6.09807	4.2485	2.99573	6.38182	-1.32426	-0.133736	-1.1112	0.754562	-1.63974	4.1299	0.648755	4.27851	0.952533	2.7171	2.55124	-0.0470331	2.67511	0.848746	0.916291	1.25868	0.0274277	1.25266	1.16357	1.60944	4.43245	0.56354	4.61618	0.913114	2.25379
TCS35	0.242958	-1.13163	5.36831	4.14313	2.77259	5.65249	-1.66706	-0.164173	-1.62514	1.01497	0.190794	3.63091	0.627678	3.62644	0.926231	2.20574	2.10445	-0.0405735	2.15258	1.30486	0.133531	1.37843	0.030991	1.41574	0.629611	0.693147	3.88973	0.544348	3.85496	1.02861	2.18324
TCS36	0.306407	-0.814443	5.43154	2.70805	1.60944	5.8861	-1.21949	-0.108637	-1.05824	0.439727	0.529366	3.60862	0.626785	3.59115	1.03645	2.7213	1.34561	-0.024839	1.28247	0.867987	-1.38629	0.752368	0.00833104	0.621227	0.465117	-1.09861	4.01062	0.548624	4.01922	1.08329	2.69968
TCS37	0.391705	-0.438066	4.74927	2.48491	3.62434	5.3845	-1.03348	-0.082321	-0.843948	0.847021	1.60944	3.08628	0.604689	2.91263	1.13538	2.0149	1.24928	-0.0204505	1.18074	0.576702	0.182322	1.97022	0.0519936	2.17279	0.554657	0.855666	3.52265	0.531367	3.33586	1.38881	2.70805
TCS38	0.319876	-0.751781	5.36364	2.19722	2.44235	5.77765	-1.15159	-0.105434	-0.937832	0.414307	-0.100852	3.80248	0.634749	3.87258	0.729675	0.888456	1.15316	-0.018832	1.06917	0.270665	-0.405465	1.09237	0.0218104	1.03578	0.851703	1.50408	4.15438	0.553706	4.24152	0.746502	0.959776
TCS39	0.37963	-0.489548	5.273	1.94591	2.56495	5.78383	-0.775874	-0.0690718	-0.394339	0.508672	-1.28924	3.70221	0.630598	3.73113	0.625734	1.12134	0.807706	-0.0105849	0.677013	0.808181	0	1.32127	0.0288798	1.34382	0.327442	0.287682	4.19804	0.55525	4.30156	0.62776	0.634307
TO5	0.16	-1.64708	5.0814	1.79176	1.60944	5.42053	-1.8615	-0.178951	-1.93301	0.751961	0.98828	3.58542	0.625675	3.57721	0.533571	1.35812	0.81203	-0.00869041	0.68921	0.594435	1.09861	0.719697	0.00925994	0.549306	0.624739	1.09861	3.93524	0.545957	3.92937	0.535394	1.15745
TSA141	0.121721	-1.97253	6.63332	4.96981	3.04452	6.86066	-2.06086	-0.212768	-2.1257	0.504208	-0.953195	4.69496	0.67245	5.03857	0.73214	1.32847	3.18382	-0.0645174	3.3845	0.688971	-0.624154	1.57778	0.036645	1.69126	0.571423	-1.04145	4.92425	0.58093	5.31802	0.718778	0.858227
TSH565	0.109705	-2.08816	6.41755	3.81771	2.44235	6.56808	-1.9086	-0.187444	-1.97523	0.443447	0.0303584	4.55361	0.666436	4.85931	0.804467	0.857769	2.1042	-0.041597	2.14854	0.920145	-0.980829	1.09871	0.0199268	1.07432	0.822585	-1.25276	4.73663	0.574296	5.05557	0.665605	0.780159
TSH792	0.0834553	-2.38836	6.43775	5.12694	2.25129	6.52796	-2.40558	-0.251043	-2.59198	0.738009	-0.647602	4.49408	0.664082	4.76142	0.661533	2.28758	3.34871	-0.0662773	3.57962	0.694309	0	1.05084	0.0198132	0.990203	0.689417	-0.154151	4.60313	0.569576	4.85153	0.684062	2.28708
TSH812	0.191344	-1.43677	5.78843	3.55535	2.89037	6.08677	-1.71063	-0.16389	-1.71782	0.632813	0.675234	4.0728	0.646229	4.21822	0.671851	1.47381	1.96942	-0.0383492	1.99565	0.911962	-1.25276	1.547	0.036531	1.63777	0.242221	-0.223144	4.36526	0.561163	4.53301	0.702666	1.13708
TUMACO	0.181159	-1.50077	5.40941	4.42485	2.70805	5.62402	-1.67434	-0.160847	-1.66223	0.658913	0.563602	3.72574	0.631704	3.74772	0.641962	2.22938	2.82218	-0.0539238	2.98113	0.519406	0.374693	1.42585	0.0323048	1.48173	0.267483	0	3.97385	0.547323	3.96927	0.662402	2.19722
TUMACO6	0.148058	-1.74317	5.84354	2.70805	2.89037	6.02345	-1.7283	-0.174539	-1.68448	0.443267	-1.19275	4.15595	0.649626	4.34123	0.823776	0.557709	1.25082	-0.0212716	1.17962	0.998303	-0.693147	1.42729	0.0340796	1.4587	0.747701	1.84583	4.37759	0.561599	4.56175	0.807658	0.119545
UF273	0.173913	-1.53393	4.21951	0	1.38629	4.5326	-2.05376	-0.20114	-2.18753	1.37819	1.46634	2.99264	0.600688	2.79593	0.262547	1.15577	0.213896	0.00278693	0	0.00321807	0	0.655992	0.00633543	0.477386	0.45271	0.693147	3.32126	0.524245	3.06703	0.439065	1.25276
UF667	0.186916	-1.46743	6.39192	5.50126	3.09104	6.62007	-1.53879	-0.15166	-1.44023	0.527733	-0.514449	4.27082	0.654798	4.45135	1.19003	3.32195	3.61696	-0.0741333	3.87883	0.8148	-0.897942	1.46303	0.0329163	1.53951	1.06648	-0.223144	4.55138	0.567747	4.77093	1.06639	2.91985
UF676	0.188862	-1.45252	5.7761	4.58497	2.70805	6.02587	-1.52657	-0.148249	-1.43724	0.1588	-0.421381	3.8673	0.637716	3.92876	0.973103	2.94067	2.78076	-0.055179	2.92592	0.913247	-0.613104	1.37132	0.0298402	1.41962	0.532569	-0.81093	4.15435	0.553706	4.21929	0.927785	2.7379

## Sheet: S2_Prediction_Criollo
S2 Prediction Criollo
Expanded genomic prediction outputs for the Criollo-aligned SNP framework.
Prediction summary
Expanded cross-validation metrics for the Criollo marker framework.
target	scheme	model	metric	mean	sd	ci_lower	ci_upper
legacy_healthy_pod_rate	random_cv	mean	pearson_r	-0.18288	0.0564455	-0.284116	-0.0955343
legacy_healthy_pod_rate	random_cv	mean	spearman_rho	-0.160766	0.0533067	-0.250794	-0.0729495
legacy_healthy_pod_rate	random_cv	mean	rmse	1.01021	0.0060198	1.00257	1.02294
legacy_healthy_pod_rate	random_cv	mean	r2	-0.0205669	0.0121914	-0.0464129	-0.00513853
legacy_healthy_pod_rate	random_cv	pc_ridge	pearson_r	0.465508	0.0371397	0.378505	0.517527
legacy_healthy_pod_rate	random_cv	pc_ridge	spearman_rho	0.420588	0.0377474	0.335112	0.469866
legacy_healthy_pod_rate	random_cv	pc_ridge	rmse	0.899051	0.0259621	0.85909	0.958896
legacy_healthy_pod_rate	random_cv	pc_ridge	r2	0.191033	0.0472619	0.0805182	0.26196
legacy_healthy_pod_rate	random_cv	gblup	pearson_r	0.375337	0.0414717	0.293942	0.436034
legacy_healthy_pod_rate	random_cv	gblup	spearman_rho	0.376717	0.0442524	0.288633	0.437312
legacy_healthy_pod_rate	random_cv	gblup	rmse	0.936147	0.0217454	0.90074	0.972066
legacy_healthy_pod_rate	random_cv	gblup	r2	0.123157	0.0407312	0.055088	0.188637
legacy_healthy_pod_rate	block_cv	mean	pearson_r	-0.232249	0	-0.232249	-0.232249
legacy_healthy_pod_rate	block_cv	mean	spearman_rho	-0.143845	0	-0.143845	-0.143845
legacy_healthy_pod_rate	block_cv	mean	rmse	1.01164	0	1.01164	1.01164
legacy_healthy_pod_rate	block_cv	mean	r2	-0.0234243	0	-0.0234243	-0.0234243
legacy_healthy_pod_rate	block_cv	pc_ridge	pearson_r	0.125035	0	0.125035	0.125035
legacy_healthy_pod_rate	block_cv	pc_ridge	spearman_rho	0.162386	0	0.162386	0.162386
legacy_healthy_pod_rate	block_cv	pc_ridge	rmse	1.22181	0	1.22181	1.22181
legacy_healthy_pod_rate	block_cv	pc_ridge	r2	-0.492824	0	-0.492824	-0.492824
legacy_healthy_pod_rate	block_cv	gblup	pearson_r	0.20562	0	0.20562	0.20562
legacy_healthy_pod_rate	block_cv	gblup	spearman_rho	0.262329	0	0.262329	0.262329
legacy_healthy_pod_rate	block_cv	gblup	rmse	0.996362	0	0.996362	0.996362
legacy_healthy_pod_rate	block_cv	gblup	r2	0.00726223	0	0.00726223	0.00726223
legacy_fpr_audpc_log	random_cv	mean	pearson_r	-0.202799	0.0618575	-0.317725	-0.0948891
legacy_fpr_audpc_log	random_cv	mean	spearman_rho	-0.194908	0.0613593	-0.309379	-0.0894949
legacy_fpr_audpc_log	random_cv	mean	rmse	1.01254	0.00763647	1.00261	1.02909
legacy_fpr_audpc_log	random_cv	mean	r2	-0.0252972	0.0155614	-0.0591318	-0.00522174
legacy_fpr_audpc_log	random_cv	pc_ridge	pearson_r	0.414384	0.0786863	0.222894	0.494936
legacy_fpr_audpc_log	random_cv	pc_ridge	spearman_rho	0.365702	0.049596	0.262468	0.435714
legacy_fpr_audpc_log	random_cv	pc_ridge	rmse	0.928645	0.0589865	0.873561	1.0718
legacy_fpr_audpc_log	random_cv	pc_ridge	r2	0.13414	0.119324	-0.156599	0.236852
legacy_fpr_audpc_log	random_cv	gblup	pearson_r	0.367214	0.0561938	0.256967	0.441241
legacy_fpr_audpc_log	random_cv	gblup	spearman_rho	0.3964	0.0522055	0.314804	0.513358
legacy_fpr_audpc_log	random_cv	gblup	rmse	0.937807	0.0251038	0.899568	0.987864
legacy_fpr_audpc_log	random_cv	gblup	r2	0.119888	0.04762	0.0236351	0.190763
legacy_fpr_audpc_log	block_cv	mean	pearson_r	-0.120051	0	-0.120051	-0.120051
legacy_fpr_audpc_log	block_cv	mean	spearman_rho	-0.0973692	0	-0.0973692	-0.0973692
legacy_fpr_audpc_log	block_cv	mean	rmse	1.00525	0	1.00525	1.00525
legacy_fpr_audpc_log	block_cv	mean	r2	-0.0105292	0	-0.0105292	-0.0105292
legacy_fpr_audpc_log	block_cv	pc_ridge	pearson_r	0.0958958	0	0.0958958	0.0958958
legacy_fpr_audpc_log	block_cv	pc_ridge	spearman_rho	0.0729151	0	0.0729151	0.0729151
legacy_fpr_audpc_log	block_cv	pc_ridge	rmse	1.16216	0	1.16216	1.16216
legacy_fpr_audpc_log	block_cv	pc_ridge	r2	-0.350606	0	-0.350606	-0.350606
legacy_fpr_audpc_log	block_cv	gblup	pearson_r	0.254588	0	0.254588	0.254588
legacy_fpr_audpc_log	block_cv	gblup	spearman_rho	0.223133	0	0.223133	0.223133
legacy_fpr_audpc_log	block_cv	gblup	rmse	0.976892	0	0.976892	0.976892
legacy_fpr_audpc_log	block_cv	gblup	r2	0.045683	0	0.045683	0.045683
legacy_flower_wbd_audpc_log	random_cv	mean	pearson_r	-0.167769	0.071826	-0.29244	-0.050743
legacy_flower_wbd_audpc_log	random_cv	mean	spearman_rho	-0.157523	0.0665616	-0.27492	-0.0511271
legacy_flower_wbd_audpc_log	random_cv	mean	rmse	1.00934	0.00721404	1.00085	1.02438
legacy_flower_wbd_audpc_log	random_cv	mean	r2	-0.0188126	0.0146098	-0.0493731	-0.0017102
legacy_flower_wbd_audpc_log	random_cv	pc_ridge	pearson_r	0.564202	0.0305223	0.499994	0.603058
legacy_flower_wbd_audpc_log	random_cv	pc_ridge	spearman_rho	0.555498	0.0314053	0.479682	0.595676
legacy_flower_wbd_audpc_log	random_cv	pc_ridge	rmse	0.831529	0.0245129	0.799084	0.883478
legacy_flower_wbd_audpc_log	random_cv	pc_ridge	r2	0.307959	0.0414539	0.219183	0.361456
legacy_flower_wbd_audpc_log	random_cv	gblup	pearson_r	0.687961	0.020153	0.656263	0.718401
legacy_flower_wbd_audpc_log	random_cv	gblup	spearman_rho	0.635322	0.020055	0.608029	0.667463
legacy_flower_wbd_audpc_log	random_cv	gblup	rmse	0.735293	0.0192935	0.705364	0.764778
legacy_flower_wbd_audpc_log	random_cv	gblup	r2	0.458971	0.0283958	0.415114	0.502456
legacy_flower_wbd_audpc_log	block_cv	mean	pearson_r	-0.370247	0	-0.370247	-0.370247
legacy_flower_wbd_audpc_log	block_cv	mean	spearman_rho	-0.31806	0	-0.31806	-0.31806
legacy_flower_wbd_audpc_log	block_cv	mean	rmse	1.07858	0	1.07858	1.07858
legacy_flower_wbd_audpc_log	block_cv	mean	r2	-0.16333	0	-0.16333	-0.16333
legacy_flower_wbd_audpc_log	block_cv	pc_ridge	pearson_r	0.311377	0	0.311377	0.311377
legacy_flower_wbd_audpc_log	block_cv	pc_ridge	spearman_rho	0.305942	0	0.305942	0.305942
legacy_flower_wbd_audpc_log	block_cv	pc_ridge	rmse	1.22717	0	1.22717	1.22717
legacy_flower_wbd_audpc_log	block_cv	pc_ridge	r2	-0.505943	0	-0.505943	-0.505943
legacy_flower_wbd_audpc_log	block_cv	gblup	pearson_r	0.463543	0	0.463543	0.463543
legacy_flower_wbd_audpc_log	block_cv	gblup	spearman_rho	0.461073	0	0.461073	0.461073
legacy_flower_wbd_audpc_log	block_cv	gblup	rmse	0.97375	0	0.97375	0.97375
legacy_flower_wbd_audpc_log	block_cv	gblup	r2	0.0518106	0	0.0518106	0.0518106
legacy_branch_wbd_audpc_log	random_cv	mean	pearson_r	-0.181184	0.052748	-0.294971	-0.107208
legacy_branch_wbd_audpc_log	random_cv	mean	spearman_rho	-0.16595	0.0508148	-0.268333	-0.0915692
legacy_branch_wbd_audpc_log	random_cv	mean	rmse	1.00999	0.00614551	1.00326	1.0247
legacy_branch_wbd_audpc_log	random_cv	mean	r2	-0.0201224	0.0124648	-0.0500036	-0.00653338
legacy_branch_wbd_audpc_log	random_cv	pc_ridge	pearson_r	0.57533	0.0154301	0.54725	0.596184
legacy_branch_wbd_audpc_log	random_cv	pc_ridge	spearman_rho	0.618663	0.0149424	0.593447	0.642009
legacy_branch_wbd_audpc_log	random_cv	pc_ridge	rmse	0.824452	0.0139533	0.805243	0.84719
legacy_branch_wbd_audpc_log	random_cv	pc_ridge	r2	0.320084	0.0230655	0.28227	0.351584
legacy_branch_wbd_audpc_log	random_cv	gblup	pearson_r	0.55305	0.0362058	0.486825	0.604512
legacy_branch_wbd_audpc_log	random_cv	gblup	spearman_rho	0.585945	0.029672	0.519116	0.635079
legacy_branch_wbd_audpc_log	random_cv	gblup	rmse	0.843882	0.0237818	0.807423	0.880683
legacy_branch_wbd_audpc_log	random_cv	gblup	r2	0.287298	0.0401749	0.224331	0.347987
legacy_branch_wbd_audpc_log	block_cv	mean	pearson_r	-0.339417	0	-0.339417	-0.339417
legacy_branch_wbd_audpc_log	block_cv	mean	spearman_rho	-0.338984	0	-0.338984	-0.338984
legacy_branch_wbd_audpc_log	block_cv	mean	rmse	1.06462	0	1.06462	1.06462
legacy_branch_wbd_audpc_log	block_cv	mean	r2	-0.133425	0	-0.133425	-0.133425
legacy_branch_wbd_audpc_log	block_cv	pc_ridge	pearson_r	0.545738	0	0.545738	0.545738
legacy_branch_wbd_audpc_log	block_cv	pc_ridge	spearman_rho	0.578776	0	0.578776	0.578776
legacy_branch_wbd_audpc_log	block_cv	pc_ridge	rmse	0.865935	0	0.865935	0.865935
legacy_branch_wbd_audpc_log	block_cv	pc_ridge	r2	0.250157	0	0.250157	0.250157
legacy_branch_wbd_audpc_log	block_cv	gblup	pearson_r	0.552521	0	0.552521	0.552521
legacy_branch_wbd_audpc_log	block_cv	gblup	spearman_rho	0.554472	0	0.554472	0.554472
legacy_branch_wbd_audpc_log	block_cv	gblup	rmse	0.865778	0	0.865778	0.865778
legacy_branch_wbd_audpc_log	block_cv	gblup	r2	0.250428	0	0.250428	0.250428
healthy_pod_logit_intercept	random_cv	mean	pearson_r	-0.17619	0.0578649	-0.263409	-0.0753032
healthy_pod_logit_intercept	random_cv	mean	spearman_rho	-0.154092	0.0663223	-0.258036	-0.0561636
healthy_pod_logit_intercept	random_cv	mean	rmse	1.00955	0.00561044	1.0017	1.01924
healthy_pod_logit_intercept	random_cv	mean	r2	-0.0192212	0.0113402	-0.0388571	-0.00339552
healthy_pod_logit_intercept	random_cv	pc_ridge	pearson_r	0.581336	0.0269628	0.524715	0.610988
healthy_pod_logit_intercept	random_cv	pc_ridge	spearman_rho	0.451906	0.037234	0.362858	0.499381
healthy_pod_logit_intercept	random_cv	pc_ridge	rmse	0.821234	0.0250801	0.79485	0.87708
healthy_pod_logit_intercept	random_cv	pc_ridge	r2	0.324946	0.0419546	0.230618	0.368213
healthy_pod_logit_intercept	random_cv	gblup	pearson_r	0.504978	0.0376427	0.426221	0.544211
healthy_pod_logit_intercept	random_cv	gblup	spearman_rho	0.425158	0.0383144	0.356021	0.479741
healthy_pod_logit_intercept	random_cv	gblup	rmse	0.866684	0.0231139	0.839936	0.91419
healthy_pod_logit_intercept	random_cv	gblup	r2	0.248325	0.0405702	0.164084	0.294507
healthy_pod_logit_intercept	block_cv	mean	pearson_r	-0.210323	0	-0.210323	-0.210323
healthy_pod_logit_intercept	block_cv	mean	spearman_rho	-0.210703	0	-0.210703	-0.210703
healthy_pod_logit_intercept	block_cv	mean	rmse	1.02191	0	1.02191	1.02191
healthy_pod_logit_intercept	block_cv	mean	r2	-0.0442954	0	-0.0442954	-0.0442954
healthy_pod_logit_intercept	block_cv	pc_ridge	pearson_r	0.263507	0	0.263507	0.263507
healthy_pod_logit_intercept	block_cv	pc_ridge	spearman_rho	0.227474	0	0.227474	0.227474
healthy_pod_logit_intercept	block_cv	pc_ridge	rmse	1.12834	0	1.12834	1.12834
healthy_pod_logit_intercept	block_cv	pc_ridge	r2	-0.273144	0	-0.273144	-0.273144
healthy_pod_logit_intercept	block_cv	gblup	pearson_r	0.344155	0	0.344155	0.344155
healthy_pod_logit_intercept	block_cv	gblup	spearman_rho	0.340122	0	0.340122	0.340122
healthy_pod_logit_intercept	block_cv	gblup	rmse	0.951437	0	0.951437	0.951437
healthy_pod_logit_intercept	block_cv	gblup	r2	0.094767	0	0.094767	0.094767
healthy_pod_logit_slope	random_cv	mean	pearson_r	-0.177217	0.0580703	-0.260075	-0.0737749
healthy_pod_logit_slope	random_cv	mean	spearman_rho	-0.155388	0.0687059	-0.254544	-0.0547559
healthy_pod_logit_slope	random_cv	mean	rmse	1.00966	0.00556635	1.00157	1.01896
healthy_pod_logit_slope	random_cv	mean	r2	-0.0194374	0.0112476	-0.0382716	-0.00314691
healthy_pod_logit_slope	random_cv	pc_ridge	pearson_r	0.574448	0.0262715	0.52007	0.606279
healthy_pod_logit_slope	random_cv	pc_ridge	spearman_rho	0.448328	0.0372891	0.359007	0.500412
healthy_pod_logit_slope	random_cv	pc_ridge	rmse	0.826115	0.0236945	0.798318	0.877952
healthy_pod_logit_slope	random_cv	pc_ridge	r2	0.316973	0.0397724	0.229174	0.362683
healthy_pod_logit_slope	random_cv	gblup	pearson_r	0.506473	0.0393271	0.430206	0.555034
healthy_pod_logit_slope	random_cv	gblup	spearman_rho	0.430294	0.0417846	0.353292	0.497379
healthy_pod_logit_slope	random_cv	gblup	rmse	0.864747	0.0243409	0.83288	0.910298
healthy_pod_logit_slope	random_cv	gblup	r2	0.25162	0.0424553	0.171214	0.306286
healthy_pod_logit_slope	block_cv	mean	pearson_r	-0.198866	0	-0.198866	-0.198866
healthy_pod_logit_slope	block_cv	mean	spearman_rho	-0.189957	0	-0.189957	-0.189957
healthy_pod_logit_slope	block_cv	mean	rmse	1.01693	0	1.01693	1.01693
healthy_pod_logit_slope	block_cv	mean	r2	-0.034154	0	-0.034154	-0.034154
healthy_pod_logit_slope	block_cv	pc_ridge	pearson_r	0.233466	0	0.233466	0.233466
healthy_pod_logit_slope	block_cv	pc_ridge	spearman_rho	0.193999	0	0.193999	0.193999
healthy_pod_logit_slope	block_cv	pc_ridge	rmse	1.13342	0	1.13342	1.13342
healthy_pod_logit_slope	block_cv	pc_ridge	r2	-0.28465	0	-0.28465	-0.28465
healthy_pod_logit_slope	block_cv	gblup	pearson_r	0.324014	0	0.324014	0.324014
healthy_pod_logit_slope	block_cv	gblup	spearman_rho	0.322051	0	0.322051	0.322051
healthy_pod_logit_slope	block_cv	gblup	rmse	0.958474	0	0.958474	0.958474
healthy_pod_logit_slope	block_cv	gblup	r2	0.0813271	0	0.0813271	0.0813271
fpr_audpc_log_intercept	random_cv	mean	pearson_r	-0.206599	0.0625827	-0.338063	-0.10012
fpr_audpc_log_intercept	random_cv	mean	spearman_rho	-0.195828	0.0600861	-0.325633	-0.107745
fpr_audpc_log_intercept	random_cv	mean	rmse	1.01299	0.00813391	1.00285	1.03255
fpr_audpc_log_intercept	random_cv	mean	r2	-0.0262112	0.0166026	-0.0662417	-0.00570979
fpr_audpc_log_intercept	random_cv	pc_ridge	pearson_r	0.407439	0.0701383	0.243753	0.493317
fpr_audpc_log_intercept	random_cv	pc_ridge	spearman_rho	0.362376	0.0407108	0.280495	0.427455
fpr_audpc_log_intercept	random_cv	pc_ridge	rmse	0.934056	0.0548651	0.874245	1.06289
fpr_audpc_log_intercept	random_cv	pc_ridge	r2	0.12453	0.1105	-0.136887	0.235644
fpr_audpc_log_intercept	random_cv	gblup	pearson_r	0.320965	0.0523421	0.225238	0.395577
fpr_audpc_log_intercept	random_cv	gblup	spearman_rho	0.331274	0.0452033	0.244718	0.421875
fpr_audpc_log_intercept	random_cv	gblup	rmse	0.956358	0.0222631	0.922021	0.997197
fpr_audpc_log_intercept	random_cv	gblup	r2	0.0848831	0.0427481	0.00536009	0.149876
fpr_audpc_log_intercept	block_cv	mean	pearson_r	-0.114642	0	-0.114642	-0.114642
fpr_audpc_log_intercept	block_cv	mean	spearman_rho	-0.0786542	0	-0.0786542	-0.0786542
fpr_audpc_log_intercept	block_cv	mean	rmse	1.0065	0	1.0065	1.0065
fpr_audpc_log_intercept	block_cv	mean	r2	-0.0130414	0	-0.0130414	-0.0130414
fpr_audpc_log_intercept	block_cv	pc_ridge	pearson_r	0.113232	0	0.113232	0.113232
fpr_audpc_log_intercept	block_cv	pc_ridge	spearman_rho	0.11184	0	0.11184	0.11184
fpr_audpc_log_intercept	block_cv	pc_ridge	rmse	1.16123	0	1.16123	1.16123
fpr_audpc_log_intercept	block_cv	pc_ridge	r2	-0.34846	0	-0.34846	-0.34846
fpr_audpc_log_intercept	block_cv	gblup	pearson_r	0.272084	0	0.272084	0.272084
fpr_audpc_log_intercept	block_cv	gblup	spearman_rho	0.206417	0	0.206417	0.206417
fpr_audpc_log_intercept	block_cv	gblup	rmse	0.969726	0	0.969726	0.969726
fpr_audpc_log_intercept	block_cv	gblup	r2	0.0596324	0	0.0596324	0.0596324
fpr_audpc_log_slope	random_cv	mean	pearson_r	-0.206581	0.0625416	-0.337755	-0.0999241
fpr_audpc_log_slope	random_cv	mean	spearman_rho	-0.195572	0.0598855	-0.325156	-0.107737
fpr_audpc_log_slope	random_cv	mean	rmse	1.01298	0.0081174	1.00284	1.03249
fpr_audpc_log_slope	random_cv	mean	r2	-0.0262038	0.0165681	-0.0661156	-0.00568954
fpr_audpc_log_slope	random_cv	pc_ridge	pearson_r	0.407487	0.0702003	0.243565	0.493228
fpr_audpc_log_slope	random_cv	pc_ridge	spearman_rho	0.362768	0.0407222	0.280604	0.427974
fpr_audpc_log_slope	random_cv	pc_ridge	rmse	0.934001	0.0549197	0.874297	1.06302
fpr_audpc_log_slope	random_cv	pc_ridge	r2	0.124626	0.110626	-0.137187	0.235554
fpr_audpc_log_slope	random_cv	gblup	pearson_r	0.321506	0.052308	0.225948	0.396006
fpr_audpc_log_slope	random_cv	gblup	spearman_rho	0.332663	0.0449309	0.246842	0.423165
fpr_audpc_log_slope	random_cv	gblup	rmse	0.956101	0.0222562	0.921803	0.99692
fpr_audpc_log_slope	random_cv	gblup	r2	0.0853762	0.0427234	0.00591258	0.15028
fpr_audpc_log_slope	block_cv	mean	pearson_r	-0.114948	0	-0.114948	-0.114948
fpr_audpc_log_slope	block_cv	mean	spearman_rho	-0.0787252	0	-0.0787252	-0.0787252
fpr_audpc_log_slope	block_cv	mean	rmse	1.00652	0	1.00652	1.00652
fpr_audpc_log_slope	block_cv	mean	r2	-0.0130766	0	-0.0130766	-0.0130766
fpr_audpc_log_slope	block_cv	pc_ridge	pearson_r	0.112787	0	0.112787	0.112787
fpr_audpc_log_slope	block_cv	pc_ridge	spearman_rho	0.111568	0	0.111568	0.111568
fpr_audpc_log_slope	block_cv	pc_ridge	rmse	1.16178	0	1.16178	1.16178
fpr_audpc_log_slope	block_cv	pc_ridge	r2	-0.349741	0	-0.349741	-0.349741
fpr_audpc_log_slope	block_cv	gblup	pearson_r	0.271923	0	0.271923	0.271923
fpr_audpc_log_slope	block_cv	gblup	spearman_rho	0.20679	0	0.20679	0.20679
fpr_audpc_log_slope	block_cv	gblup	rmse	0.969816	0	0.969816	0.969816
fpr_audpc_log_slope	block_cv	gblup	r2	0.0594569	0	0.0594569	0.0594569
flower_wbd_audpc_log_intercept	random_cv	mean	pearson_r	-0.172658	0.0652339	-0.294856	-0.0790536
flower_wbd_audpc_log_intercept	random_cv	mean	spearman_rho	-0.157019	0.0630262	-0.256089	-0.0560443
flower_wbd_audpc_log_intercept	random_cv	mean	rmse	1.00957	0.00705794	1.00176	1.02472
flower_wbd_audpc_log_intercept	random_cv	mean	r2	-0.0192884	0.0143115	-0.0500913	-0.00352218
flower_wbd_audpc_log_intercept	random_cv	pc_ridge	pearson_r	0.521339	0.0309371	0.45396	0.560351
flower_wbd_audpc_log_intercept	random_cv	pc_ridge	spearman_rho	0.514393	0.0317591	0.437608	0.558108
flower_wbd_audpc_log_intercept	random_cv	pc_ridge	rmse	0.860183	0.0224984	0.830797	0.908293
flower_wbd_audpc_log_intercept	random_cv	pc_ridge	r2	0.259579	0.0392093	0.174887	0.309773
flower_wbd_audpc_log_intercept	random_cv	gblup	pearson_r	0.653969	0.0211837	0.624199	0.690326
flower_wbd_audpc_log_intercept	random_cv	gblup	spearman_rho	0.591318	0.0209079	0.559468	0.628717
flower_wbd_audpc_log_intercept	random_cv	gblup	rmse	0.762464	0.0191504	0.730618	0.790547
flower_wbd_audpc_log_intercept	random_cv	gblup	r2	0.418283	0.0291631	0.375018	0.466158
flower_wbd_audpc_log_intercept	block_cv	mean	pearson_r	-0.349096	0	-0.349096	-0.349096
flower_wbd_audpc_log_intercept	block_cv	mean	spearman_rho	-0.283791	0	-0.283791	-0.283791
flower_wbd_audpc_log_intercept	block_cv	mean	rmse	1.07055	0	1.07055	1.07055
flower_wbd_audpc_log_intercept	block_cv	mean	r2	-0.146073	0	-0.146073	-0.146073
flower_wbd_audpc_log_intercept	block_cv	pc_ridge	pearson_r	0.269888	0	0.269888	0.269888
flower_wbd_audpc_log_intercept	block_cv	pc_ridge	spearman_rho	0.26371	0	0.26371	0.26371
flower_wbd_audpc_log_intercept	block_cv	pc_ridge	rmse	1.22108	0	1.22108	1.22108
flower_wbd_audpc_log_intercept	block_cv	pc_ridge	r2	-0.491039	0	-0.491039	-0.491039
flower_wbd_audpc_log_intercept	block_cv	gblup	pearson_r	0.412761	0	0.412761	0.412761
flower_wbd_audpc_log_intercept	block_cv	gblup	spearman_rho	0.411495	0	0.411495	0.411495
flower_wbd_audpc_log_intercept	block_cv	gblup	rmse	0.979032	0	0.979032	0.979032
flower_wbd_audpc_log_intercept	block_cv	gblup	r2	0.0414971	0	0.0414971	0.0414971
flower_wbd_audpc_log_slope	random_cv	mean	pearson_r	-0.174244	0.0646529	-0.298329	-0.0824875
flower_wbd_audpc_log_slope	random_cv	mean	spearman_rho	-0.157704	0.0643389	-0.261905	-0.0628797
flower_wbd_audpc_log_slope	random_cv	mean	rmse	1.0097	0.00707401	1.00191	1.02522
flower_wbd_audpc_log_slope	random_cv	mean	r2	-0.0195445	0.0143454	-0.0510984	-0.0038186
flower_wbd_audpc_log_slope	random_cv	pc_ridge	pearson_r	0.525191	0.0304826	0.458764	0.566868
flower_wbd_audpc_log_slope	random_cv	pc_ridge	spearman_rho	0.52315	0.0336309	0.439814	0.570728
flower_wbd_audpc_log_slope	random_cv	pc_ridge	rmse	0.857962	0.0223966	0.826174	0.905826
flower_wbd_audpc_log_slope	random_cv	pc_ridge	r2	0.2634	0.0388968	0.179377	0.317436
flower_wbd_audpc_log_slope	random_cv	gblup	pearson_r	0.649582	0.0213622	0.620236	0.687587
flower_wbd_audpc_log_slope	random_cv	gblup	spearman_rho	0.594153	0.0234809	0.566262	0.63718
flower_wbd_audpc_log_slope	random_cv	gblup	rmse	0.766619	0.0195229	0.732628	0.794749
flower_wbd_audpc_log_slope	random_cv	gblup	r2	0.411914	0.0298308	0.36836	0.463183
flower_wbd_audpc_log_slope	block_cv	mean	pearson_r	-0.355072	0	-0.355072	-0.355072
flower_wbd_audpc_log_slope	block_cv	mean	spearman_rho	-0.296953	0	-0.296953	-0.296953
flower_wbd_audpc_log_slope	block_cv	mean	rmse	1.0734	0	1.0734	1.0734
flower_wbd_audpc_log_slope	block_cv	mean	r2	-0.152195	0	-0.152195	-0.152195
flower_wbd_audpc_log_slope	block_cv	pc_ridge	pearson_r	0.264597	0	0.264597	0.264597
flower_wbd_audpc_log_slope	block_cv	pc_ridge	spearman_rho	0.263235	0	0.263235	0.263235
flower_wbd_audpc_log_slope	block_cv	pc_ridge	rmse	1.23863	0	1.23863	1.23863
flower_wbd_audpc_log_slope	block_cv	pc_ridge	r2	-0.534203	0	-0.534203	-0.534203
flower_wbd_audpc_log_slope	block_cv	gblup	pearson_r	0.412476	0	0.412476	0.412476
flower_wbd_audpc_log_slope	block_cv	gblup	spearman_rho	0.415871	0	0.415871	0.415871
flower_wbd_audpc_log_slope	block_cv	gblup	rmse	0.981971	0	0.981971	0.981971
flower_wbd_audpc_log_slope	block_cv	gblup	r2	0.0357338	0	0.0357338	0.0357338
branch_wbd_audpc_log_intercept	random_cv	mean	pearson_r	-0.180669	0.0576626	-0.298687	-0.0906688
branch_wbd_audpc_log_intercept	random_cv	mean	spearman_rho	-0.164995	0.0546893	-0.275645	-0.0755318
branch_wbd_audpc_log_intercept	random_cv	mean	rmse	1.01007	0.00655034	1.00238	1.02549
branch_wbd_audpc_log_intercept	random_cv	mean	r2	-0.0202804	0.0132933	-0.0516539	-0.00476651
branch_wbd_audpc_log_intercept	random_cv	pc_ridge	pearson_r	0.571595	0.0141832	0.547926	0.588893
branch_wbd_audpc_log_intercept	random_cv	pc_ridge	spearman_rho	0.594355	0.0174852	0.563835	0.614424
branch_wbd_audpc_log_intercept	random_cv	pc_ridge	rmse	0.82668	0.0124318	0.811014	0.849677
branch_wbd_audpc_log_intercept	random_cv	pc_ridge	r2	0.316445	0.0206197	0.278046	0.342255
branch_wbd_audpc_log_intercept	random_cv	gblup	pearson_r	0.559712	0.0351979	0.494341	0.613295
branch_wbd_audpc_log_intercept	random_cv	gblup	spearman_rho	0.578637	0.0346351	0.498257	0.631488
branch_wbd_audpc_log_intercept	random_cv	gblup	rmse	0.839002	0.0248682	0.799022	0.879124
branch_wbd_audpc_log_intercept	random_cv	gblup	r2	0.295458	0.0418463	0.227139	0.361493
branch_wbd_audpc_log_intercept	block_cv	mean	pearson_r	-0.341078	0	-0.341078	-0.341078
branch_wbd_audpc_log_intercept	block_cv	mean	spearman_rho	-0.318632	0	-0.318632	-0.318632
branch_wbd_audpc_log_intercept	block_cv	mean	rmse	1.06365	0	1.06365	1.06365
branch_wbd_audpc_log_intercept	block_cv	mean	r2	-0.131341	0	-0.131341	-0.131341
branch_wbd_audpc_log_intercept	block_cv	pc_ridge	pearson_r	0.553804	0	0.553804	0.553804
branch_wbd_audpc_log_intercept	block_cv	pc_ridge	spearman_rho	0.582351	0	0.582351	0.582351
branch_wbd_audpc_log_intercept	block_cv	pc_ridge	rmse	0.844976	0	0.844976	0.844976
branch_wbd_audpc_log_intercept	block_cv	pc_ridge	r2	0.286016	0	0.286016	0.286016
branch_wbd_audpc_log_intercept	block_cv	gblup	pearson_r	0.566658	0	0.566658	0.566658
branch_wbd_audpc_log_intercept	block_cv	gblup	spearman_rho	0.570018	0	0.570018	0.570018
branch_wbd_audpc_log_intercept	block_cv	gblup	rmse	0.866077	0	0.866077	0.866077
branch_wbd_audpc_log_intercept	block_cv	gblup	r2	0.24991	0	0.24991	0.24991
branch_wbd_audpc_log_slope	random_cv	mean	pearson_r	-0.180254	0.0574368	-0.295364	-0.0886973
branch_wbd_audpc_log_slope	random_cv	mean	spearman_rho	-0.165491	0.0525885	-0.264991	-0.079993
branch_wbd_audpc_log_slope	random_cv	mean	rmse	1.01002	0.00639929	1.00227	1.02487
branch_wbd_audpc_log_slope	random_cv	mean	r2	-0.0201836	0.0129786	-0.0503804	-0.00455032
branch_wbd_audpc_log_slope	random_cv	pc_ridge	pearson_r	0.564506	0.0151746	0.539695	0.584074
branch_wbd_audpc_log_slope	random_cv	pc_ridge	spearman_rho	0.585893	0.0186653	0.555214	0.610915
branch_wbd_audpc_log_slope	random_cv	pc_ridge	rmse	0.831971	0.0130621	0.814701	0.855626
branch_wbd_audpc_log_slope	random_cv	pc_ridge	r2	0.307654	0.0217964	0.267903	0.336256
branch_wbd_audpc_log_slope	random_cv	gblup	pearson_r	0.551801	0.0359462	0.481718	0.604983
branch_wbd_audpc_log_slope	random_cv	gblup	spearman_rho	0.57064	0.0340452	0.491014	0.620685
branch_wbd_audpc_log_slope	random_cv	gblup	rmse	0.844262	0.0248185	0.80521	0.886858
branch_wbd_audpc_log_slope	random_cv	gblup	r2	0.286605	0.0420687	0.213479	0.351587
branch_wbd_audpc_log_slope	block_cv	mean	pearson_r	-0.339726	0	-0.339726	-0.339726
branch_wbd_audpc_log_slope	block_cv	mean	spearman_rho	-0.316502	0	-0.316502	-0.316502
branch_wbd_audpc_log_slope	block_cv	mean	rmse	1.06299	0	1.06299	1.06299
branch_wbd_audpc_log_slope	block_cv	mean	r2	-0.129944	0	-0.129944	-0.129944
branch_wbd_audpc_log_slope	block_cv	pc_ridge	pearson_r	0.54423	0	0.54423	0.54423
branch_wbd_audpc_log_slope	block_cv	pc_ridge	spearman_rho	0.57906	0	0.57906	0.57906
branch_wbd_audpc_log_slope	block_cv	pc_ridge	rmse	0.854134	0	0.854134	0.854134
branch_wbd_audpc_log_slope	block_cv	pc_ridge	r2	0.270455	0	0.270455	0.270455
branch_wbd_audpc_log_slope	block_cv	gblup	pearson_r	0.564351	0	0.564351	0.564351
branch_wbd_audpc_log_slope	block_cv	gblup	spearman_rho	0.574638	0	0.574638	0.574638
branch_wbd_audpc_log_slope	block_cv	gblup	rmse	0.864579	0	0.864579	0.864579
branch_wbd_audpc_log_slope	block_cv	gblup	r2	0.252503	0	0.252503	0.252503
Final fitted scores
Observed and fitted standardized values for the final selected model.
target	reference	final_model	alpha	accession_norm	observed_standardized	fitted_standardized
legacy_healthy_pod_rate	criollo	gblup	0.1	830713	0.187987	0.130839
legacy_healthy_pod_rate	criollo	gblup	0.1	830714	-0.119626	-0.0319039
legacy_healthy_pod_rate	criollo	gblup	0.1	830723	1.01241	0.898622
legacy_healthy_pod_rate	criollo	gblup	0.1	ABC007	1.3648	1.2365
legacy_healthy_pod_rate	criollo	gblup	0.1	C58	-0.698705	-0.321106
legacy_healthy_pod_rate	criollo	gblup	0.1	CAP34	-0.844048	-0.683957
legacy_healthy_pod_rate	criollo	gblup	0.1	CATONGO	-0.610589	-0.480201
legacy_healthy_pod_rate	criollo	gblup	0.1	CCN51	-0.42179	-0.24086
legacy_healthy_pod_rate	criollo	gblup	0.1	CHOCO774	0.666588	0.395443
legacy_healthy_pod_rate	criollo	gblup	0.1	CRICF13	0.674819	0.705646
legacy_healthy_pod_rate	criollo	gblup	0.1	DONDIEGO	-1.34463	-1.19032
legacy_healthy_pod_rate	criollo	gblup	0.1	EBC06	-0.208691	-0.267192
legacy_healthy_pod_rate	criollo	gblup	0.1	EBC09	-1.33674	-1.16855
legacy_healthy_pod_rate	criollo	gblup	0.1	EBC119	0.452956	0.426004
legacy_healthy_pod_rate	criollo	gblup	0.1	EBC148	-1.40726	-1.34569
legacy_healthy_pod_rate	criollo	gblup	0.1	EBC58	-0.156497	-0.240668
legacy_healthy_pod_rate	criollo	gblup	0.1	EET12	0.0807577	0.0104585
legacy_healthy_pod_rate	criollo	gblup	0.1	EET184	-1.39478	-1.11078
legacy_healthy_pod_rate	criollo	gblup	0.1	EET377	0.76317	0.723946
legacy_healthy_pod_rate	criollo	gblup	0.1	EET399	-0.338374	-0.180983
legacy_healthy_pod_rate	criollo	gblup	0.1	EET400	-1.46125	-1.37627
legacy_healthy_pod_rate	criollo	gblup	0.1	EET6	2.36972	1.93401
legacy_healthy_pod_rate	criollo	gblup	0.1	EET61	-0.253477	-0.242206
legacy_healthy_pod_rate	criollo	gblup	0.1	EET62	-0.627895	-0.552387
legacy_healthy_pod_rate	criollo	gblup	0.1	EET8	0.827079	0.538517
legacy_healthy_pod_rate	criollo	gblup	0.1	EET9	0.875279	0.663261
legacy_healthy_pod_rate	criollo	gblup	0.1	FCM17	-1.06696	-0.840552
legacy_healthy_pod_rate	criollo	gblup	0.1	FCM19	-0.792041	-0.710752
legacy_healthy_pod_rate	criollo	gblup	0.1	FCM3	0.240488	0.247425
legacy_healthy_pod_rate	criollo	gblup	0.1	FCM30	1.34527	1.18156
legacy_healthy_pod_rate	criollo	gblup	0.1	FCM39	1.27638	1.10367
legacy_healthy_pod_rate	criollo	gblup	0.1	GS06	0.92138	0.72989
legacy_healthy_pod_rate	criollo	gblup	0.1	GS29	0.798953	0.780767
legacy_healthy_pod_rate	criollo	gblup	0.1	ICA2	-0.442875	-0.279552
legacy_healthy_pod_rate	criollo	gblup	0.1	ICA212	-1.21511	-1.06804
legacy_healthy_pod_rate	criollo	gblup	0.1	ICS1	0.10571	0.209685
legacy_healthy_pod_rate	criollo	gblup	0.1	ICS39	-0.0197409	-0.0338393
legacy_healthy_pod_rate	criollo	gblup	0.1	ICS40	-0.673222	-0.385592
legacy_healthy_pod_rate	criollo	gblup	0.1	ICS60	-0.380288	-0.36365
legacy_healthy_pod_rate	criollo	gblup	0.1	ICS95	0.226716	0.381782
legacy_healthy_pod_rate	criollo	gblup	0.1	IMC60	-0.309989	-0.316747
legacy_healthy_pod_rate	criollo	gblup	0.1	IMC67	-0.400051	-0.19903
legacy_healthy_pod_rate	criollo	gblup	0.1	LOLITAWALK1	0.187987	0.13499
legacy_healthy_pod_rate	criollo	gblup	0.1	LUKER40	-0.933829	-0.873741
legacy_healthy_pod_rate	criollo	gblup	0.1	LUKER50	-1.30647	-1.27817
legacy_healthy_pod_rate	criollo	gblup	0.1	P12	-1.34146	-1.22437
legacy_healthy_pod_rate	criollo	gblup	0.1	P18	-0.458051	-0.382132
legacy_healthy_pod_rate	criollo	gblup	0.1	P7	-1.38499	-1.3333
legacy_healthy_pod_rate	criollo	gblup	0.1	PA121	0.435673	0.180232
legacy_healthy_pod_rate	criollo	gblup	0.1	PA150	-0.822941	-0.566851
legacy_healthy_pod_rate	criollo	gblup	0.1	PA46	0.0989125	0.10222
legacy_healthy_pod_rate	criollo	gblup	0.1	PA67	-0.600009	-0.46529
legacy_healthy_pod_rate	criollo	gblup	0.1	POBLACIONHUILA	-0.590494	-0.403339
legacy_healthy_pod_rate	criollo	gblup	0.1	POBLACIONTUMACO	-0.524231	-0.447395
legacy_healthy_pod_rate	criollo	gblup	0.1	R105	-0.78215	-0.482775
legacy_healthy_pod_rate	criollo	gblup	0.1	R13	-0.446176	-0.38731
legacy_healthy_pod_rate	criollo	gblup	0.1	R2	-0.789541	-0.509225
legacy_healthy_pod_rate	criollo	gblup	0.1	R41	-0.481127	-0.334368
legacy_healthy_pod_rate	criollo	gblup	0.1	SC45	0.0573734	-0.0193778
legacy_healthy_pod_rate	criollo	gblup	0.1	SC49	0.527426	0.461601
legacy_healthy_pod_rate	criollo	gblup	0.1	SC5	-0.0351445	-0.00342652
legacy_healthy_pod_rate	criollo	gblup	0.1	SC6	0.172572	0.0368485
legacy_healthy_pod_rate	criollo	gblup	0.1	SCA12	-1.41195	-1.40093
legacy_healthy_pod_rate	criollo	gblup	0.1	SCA6	-1.38789	-1.41819
legacy_healthy_pod_rate	criollo	gblup	0.1	SCA9	-1.11727	-1.07773
legacy_healthy_pod_rate	criollo	gblup	0.1	SCC21	-0.766483	-0.668965
legacy_healthy_pod_rate	criollo	gblup	0.1	SCC61	0.856178	0.807419
legacy_healthy_pod_rate	criollo	gblup	0.1	SCC85	1.78921	1.59372
legacy_healthy_pod_rate	criollo	gblup	0.1	SCC86	0.846473	1.02121
legacy_healthy_pod_rate	criollo	gblup	0.1	SPA10	-1.00205	-0.877268
legacy_healthy_pod_rate	criollo	gblup	0.1	SPA12	-1.08614	-0.974831
legacy_healthy_pod_rate	criollo	gblup	0.1	SUI61	1.16354	1.17879
legacy_healthy_pod_rate	criollo	gblup	0.1	SUI72	4.32857	3.70699
legacy_healthy_pod_rate	criollo	gblup	0.1	SUI83	1.87387	1.64786
legacy_healthy_pod_rate	criollo	gblup	0.1	SUI99	1.99637	1.84271
legacy_healthy_pod_rate	criollo	gblup	0.1	TCS01	-1.05695	-0.30742
legacy_healthy_pod_rate	criollo	gblup	0.1	TCS06	1.36658	0.925606
legacy_healthy_pod_rate	criollo	gblup	0.1	TCS13	0.713513	0.503189
legacy_healthy_pod_rate	criollo	gblup	0.1	TCS19	1.94429	1.71745
legacy_healthy_pod_rate	criollo	gblup	0.1	TCS22	-0.177137	-0.195746
legacy_healthy_pod_rate	criollo	gblup	0.1	TCS24	-0.471356	-0.33023
legacy_healthy_pod_rate	criollo	gblup	0.1	TCS25	-0.883044	-0.832249
legacy_healthy_pod_rate	criollo	gblup	0.1	TCS26	-0.027599	-0.0136916
legacy_healthy_pod_rate	criollo	gblup	0.1	TCS29	-0.159106	-0.109248
legacy_healthy_pod_rate	criollo	gblup	0.1	TCS30	0.506877	0.4351
legacy_healthy_pod_rate	criollo	gblup	0.1	TCS31	0.56511	0.447177
legacy_healthy_pod_rate	criollo	gblup	0.1	TCS34	0.365484	0.238466
legacy_healthy_pod_rate	criollo	gblup	0.1	TCS35	0.426832	0.354816
legacy_healthy_pod_rate	criollo	gblup	0.1	TCS36	0.955377	0.906498
legacy_healthy_pod_rate	criollo	gblup	0.1	TCS37	1.66593	1.3977
legacy_healthy_pod_rate	criollo	gblup	0.1	TCS38	1.06758	1.04425
legacy_healthy_pod_rate	criollo	gblup	0.1	TCS39	1.56534	1.45875
legacy_healthy_pod_rate	criollo	gblup	0.1	TO5	-0.264226	-0.222913
legacy_healthy_pod_rate	criollo	gblup	0.1	TSA141	-0.5831	-0.526551
legacy_healthy_pod_rate	criollo	gblup	0.1	TSH565	-0.683199	-0.652646
legacy_healthy_pod_rate	criollo	gblup	0.1	TSH792	-0.901861	-0.904352
legacy_healthy_pod_rate	criollo	gblup	0.1	TSH812	-0.00312335	-0.0826692
legacy_healthy_pod_rate	criollo	gblup	0.1	TUMACO	-0.087963	-0.152203
legacy_healthy_pod_rate	criollo	gblup	0.1	TUMACO6	-0.363704	-0.382746
legacy_healthy_pod_rate	criollo	gblup	0.1	UF273	-0.148327	-0.245491
legacy_healthy_pod_rate	criollo	gblup	0.1	UF667	-0.0400103	-0.0268888
legacy_healthy_pod_rate	criollo	gblup	0.1	UF676	-0.0237988	0.0582251
legacy_fpr_audpc_log	criollo	gblup	0.1	830713	-0.138274	-0.121481
legacy_fpr_audpc_log	criollo	gblup	0.1	830714	-0.0432578	0.0524495
legacy_fpr_audpc_log	criollo	gblup	0.1	830723	0.0515356	0.0696106
legacy_fpr_audpc_log	criollo	gblup	0.1	ABC007	-2.23156	-1.93059
legacy_fpr_audpc_log	criollo	gblup	0.1	C58	0.830318	0.753461
legacy_fpr_audpc_log	criollo	gblup	0.1	CAP34	0.372412	0.346878
legacy_fpr_audpc_log	criollo	gblup	0.1	CATONGO	0.698839	0.743013
legacy_fpr_audpc_log	criollo	gblup	0.1	CCN51	0.849393	0.620725
legacy_fpr_audpc_log	criollo	gblup	0.1	CHOCO774	-1.251	-0.868282
legacy_fpr_audpc_log	criollo	gblup	0.1	CRICF13	-2.89346	-2.37827
legacy_fpr_audpc_log	criollo	gblup	0.1	DONDIEGO	-1.96821	-1.75147
legacy_fpr_audpc_log	criollo	gblup	0.1	EBC06	-2.33563	-2.2202
legacy_fpr_audpc_log	criollo	gblup	0.1	EBC09	-2.29281	-2.11217
legacy_fpr_audpc_log	criollo	gblup	0.1	EBC119	0.584538	0.494593
legacy_fpr_audpc_log	criollo	gblup	0.1	EBC148	0.658773	0.66057
legacy_fpr_audpc_log	criollo	gblup	0.1	EBC58	-0.10946	-0.247062
legacy_fpr_audpc_log	criollo	gblup	0.1	EET12	0.0292238	0.131839
legacy_fpr_audpc_log	criollo	gblup	0.1	EET184	1.98332	1.69237
legacy_fpr_audpc_log	criollo	gblup	0.1	EET377	-1.27554	-0.732529
legacy_fpr_audpc_log	criollo	gblup	0.1	EET399	0.413692	0.343675
legacy_fpr_audpc_log	criollo	gblup	0.1	EET400	1.30392	1.21589
legacy_fpr_audpc_log	criollo	gblup	0.1	EET6	-0.650351	-0.48993
legacy_fpr_audpc_log	criollo	gblup	0.1	EET61	0.0441488	0.0902243
legacy_fpr_audpc_log	criollo	gblup	0.1	EET62	0.390552	0.381561
legacy_fpr_audpc_log	criollo	gblup	0.1	EET8	0.685189	0.542406
legacy_fpr_audpc_log	criollo	gblup	0.1	EET9	0.244479	0.221423
legacy_fpr_audpc_log	criollo	gblup	0.1	FCM17	-0.810934	-0.761749
legacy_fpr_audpc_log	criollo	gblup	0.1	FCM19	-0.048624	-0.112636
legacy_fpr_audpc_log	criollo	gblup	0.1	FCM3	-1.57872	-1.41257
legacy_fpr_audpc_log	criollo	gblup	0.1	FCM30	-0.470084	-0.460471
legacy_fpr_audpc_log	criollo	gblup	0.1	FCM39	0.590547	0.564357
legacy_fpr_audpc_log	criollo	gblup	0.1	GS06	-0.235948	0.0124306
legacy_fpr_audpc_log	criollo	gblup	0.1	GS29	1.24383	0.821745
legacy_fpr_audpc_log	criollo	gblup	0.1	ICA2	-0.442734	-0.262105
legacy_fpr_audpc_log	criollo	gblup	0.1	ICA212	0.733551	0.687649
legacy_fpr_audpc_log	criollo	gblup	0.1	ICS1	0.512957	0.399771
legacy_fpr_audpc_log	criollo	gblup	0.1	ICS39	0.262832	0.260479
legacy_fpr_audpc_log	criollo	gblup	0.1	ICS40	0.876242	0.624735
legacy_fpr_audpc_log	criollo	gblup	0.1	ICS60	0.38152	0.403716
legacy_fpr_audpc_log	criollo	gblup	0.1	ICS95	0.227902	0.0538814
legacy_fpr_audpc_log	criollo	gblup	0.1	IMC60	0.614254	0.543737
legacy_fpr_audpc_log	criollo	gblup	0.1	IMC67	0.264852	0.123245
legacy_fpr_audpc_log	criollo	gblup	0.1	LOLITAWALK1	-0.357407	-0.401091
legacy_fpr_audpc_log	criollo	gblup	0.1	LUKER40	0.312252	0.402346
legacy_fpr_audpc_log	criollo	gblup	0.1	LUKER50	-1.02527	-0.868755
legacy_fpr_audpc_log	criollo	gblup	0.1	P12	1.91557	1.73268
legacy_fpr_audpc_log	criollo	gblup	0.1	P18	1.23557	1.08548
legacy_fpr_audpc_log	criollo	gblup	0.1	P7	1.63719	1.5563
legacy_fpr_audpc_log	criollo	gblup	0.1	PA121	-0.470084	-0.21653
legacy_fpr_audpc_log	criollo	gblup	0.1	PA150	0.687932	0.457931
legacy_fpr_audpc_log	criollo	gblup	0.1	PA46	-0.613642	-0.566734
legacy_fpr_audpc_log	criollo	gblup	0.1	PA67	-0.0142065	-0.0114815
legacy_fpr_audpc_log	criollo	gblup	0.1	POBLACIONHUILA	-0.103787	-0.206105
legacy_fpr_audpc_log	criollo	gblup	0.1	POBLACIONTUMACO	0.0637368	0.132458
legacy_fpr_audpc_log	criollo	gblup	0.1	R105	-0.350293	-0.0809452
legacy_fpr_audpc_log	criollo	gblup	0.1	R13	0.969046	0.750401
legacy_fpr_audpc_log	criollo	gblup	0.1	R2	0.965864	0.66396
legacy_fpr_audpc_log	criollo	gblup	0.1	R41	0.841088	0.656629
legacy_fpr_audpc_log	criollo	gblup	0.1	SC45	0.0013198	0.0511837
legacy_fpr_audpc_log	criollo	gblup	0.1	SC49	-0.742825	-0.655046
legacy_fpr_audpc_log	criollo	gblup	0.1	SC5	0.28881	0.236738
legacy_fpr_audpc_log	criollo	gblup	0.1	SC6	-0.368166	-0.128853
legacy_fpr_audpc_log	criollo	gblup	0.1	SCA12	1.01671	1.01763
legacy_fpr_audpc_log	criollo	gblup	0.1	SCA6	1.22137	1.20149
legacy_fpr_audpc_log	criollo	gblup	0.1	SCA9	1.63834	1.54214
legacy_fpr_audpc_log	criollo	gblup	0.1	SCC21	0.415452	0.433511
legacy_fpr_audpc_log	criollo	gblup	0.1	SCC61	-0.0813864	-0.0508499
legacy_fpr_audpc_log	criollo	gblup	0.1	SCC85	-2.21188	-1.99551
legacy_fpr_audpc_log	criollo	gblup	0.1	SCC86	-1.38876	-1.39519
legacy_fpr_audpc_log	criollo	gblup	0.1	SPA10	1.17763	1.10434
legacy_fpr_audpc_log	criollo	gblup	0.1	SPA12	0.495121	0.425604
legacy_fpr_audpc_log	criollo	gblup	0.1	SUI61	-0.816353	-0.657911
legacy_fpr_audpc_log	criollo	gblup	0.1	SUI72	-2.42669	-2.04066
legacy_fpr_audpc_log	criollo	gblup	0.1	SUI83	-0.510384	-0.4421
legacy_fpr_audpc_log	criollo	gblup	0.1	SUI99	-0.408547	-0.437521
legacy_fpr_audpc_log	criollo	gblup	0.1	TCS01	0.583031	-0.119481
legacy_fpr_audpc_log	criollo	gblup	0.1	TCS06	-1.74342	-1.31124
legacy_fpr_audpc_log	criollo	gblup	0.1	TCS13	-0.918803	-0.745654
legacy_fpr_audpc_log	criollo	gblup	0.1	TCS19	-1.00571	-0.914194
legacy_fpr_audpc_log	criollo	gblup	0.1	TCS22	-0.59131	-0.524956
legacy_fpr_audpc_log	criollo	gblup	0.1	TCS24	0.0317255	-0.0114362
legacy_fpr_audpc_log	criollo	gblup	0.1	TCS25	-1.45496	-1.20171
legacy_fpr_audpc_log	criollo	gblup	0.1	TCS26	-0.742825	-0.807226
legacy_fpr_audpc_log	criollo	gblup	0.1	TCS29	0.732236	0.653443
legacy_fpr_audpc_log	criollo	gblup	0.1	TCS30	0.570898	0.478719
legacy_fpr_audpc_log	criollo	gblup	0.1	TCS31	0.495121	0.49071
legacy_fpr_audpc_log	criollo	gblup	0.1	TCS34	0.808453	0.513606
legacy_fpr_audpc_log	criollo	gblup	0.1	TCS35	0.0115494	0.0273037
legacy_fpr_audpc_log	criollo	gblup	0.1	TCS36	0.0805927	0.0131218
legacy_fpr_audpc_log	criollo	gblup	0.1	TCS37	-0.664442	-0.515144
legacy_fpr_audpc_log	criollo	gblup	0.1	TCS38	0.00644657	0.0156032
legacy_fpr_audpc_log	criollo	gblup	0.1	TCS39	-0.0925294	-0.111351
legacy_fpr_audpc_log	criollo	gblup	0.1	TO5	-0.301752	-0.259958
legacy_fpr_audpc_log	criollo	gblup	0.1	TSA141	1.39294	1.31028
legacy_fpr_audpc_log	criollo	gblup	0.1	TSH565	1.15732	1.05308
legacy_fpr_audpc_log	criollo	gblup	0.1	TSH792	1.17938	1.17042
legacy_fpr_audpc_log	criollo	gblup	0.1	TSH812	0.470321	0.481128
legacy_fpr_audpc_log	criollo	gblup	0.1	TUMACO	0.0564325	0.15574
legacy_fpr_audpc_log	criollo	gblup	0.1	TUMACO6	0.530506	0.499196
legacy_fpr_audpc_log	criollo	gblup	0.1	UF273	-1.24294	-1.08708
legacy_fpr_audpc_log	criollo	gblup	0.1	UF667	1.12933	0.866295
legacy_fpr_audpc_log	criollo	gblup	0.1	UF676	0.45686	0.352063
legacy_flower_wbd_audpc_log	criollo	gblup	0.1	830713	-0.736317	-0.704756
legacy_flower_wbd_audpc_log	criollo	gblup	0.1	830714	0.00548663	0.0289715
legacy_flower_wbd_audpc_log	criollo	gblup	0.1	830723	-0.502796	-0.485011
legacy_flower_wbd_audpc_log	criollo	gblup	0.1	ABC007	-1.2446	-1.0322
legacy_flower_wbd_audpc_log	criollo	gblup	0.1	C58	1.20541	0.919638
legacy_flower_wbd_audpc_log	criollo	gblup	0.1	CAP34	1.37807	1.18307
legacy_flower_wbd_audpc_log	criollo	gblup	0.1	CATONGO	0.909708	0.777998
legacy_flower_wbd_audpc_log	criollo	gblup	0.1	CCN51	-0.325953	-0.345671
legacy_flower_wbd_audpc_log	criollo	gblup	0.1	CHOCO774	0.038083	0.257217
legacy_flower_wbd_audpc_log	criollo	gblup	0.1	CRICF13	-0.649947	-0.534506
legacy_flower_wbd_audpc_log	criollo	gblup	0.1	DONDIEGO	-0.228034	-0.22163
legacy_flower_wbd_audpc_log	criollo	gblup	0.1	EBC06	-1.75288	-1.68815
legacy_flower_wbd_audpc_log	criollo	gblup	0.1	EBC09	-1.08097	-1.08578
legacy_flower_wbd_audpc_log	criollo	gblup	0.1	EBC119	-0.649947	-0.848378
legacy_flower_wbd_audpc_log	criollo	gblup	0.1	EBC148	0.562136	0.504071
legacy_flower_wbd_audpc_log	criollo	gblup	0.1	EBC58	-0.691861	-0.737695
legacy_flower_wbd_audpc_log	criollo	gblup	0.1	EET12	0.141955	0.0525669
legacy_flower_wbd_audpc_log	criollo	gblup	0.1	EET184	0.811096	0.644305
legacy_flower_wbd_audpc_log	criollo	gblup	0.1	EET377	-2.26116	-1.9731
legacy_flower_wbd_audpc_log	criollo	gblup	0.1	EET399	-1.2446	-1.02523
legacy_flower_wbd_audpc_log	criollo	gblup	0.1	EET400	-1.15823	-1.08592
legacy_flower_wbd_audpc_log	criollo	gblup	0.1	EET6	-1.08097	-0.846058
legacy_flower_wbd_audpc_log	criollo	gblup	0.1	EET61	-0.4702	-0.490406
legacy_flower_wbd_audpc_log	criollo	gblup	0.1	EET62	-0.947273	-0.859863
legacy_flower_wbd_audpc_log	criollo	gblup	0.1	EET8	1.02621	1.02135
legacy_flower_wbd_audpc_log	criollo	gblup	0.1	EET9	1.33857	1.1846
legacy_flower_wbd_audpc_log	criollo	gblup	0.1	FCM17	-0.228034	-0.339056
legacy_flower_wbd_audpc_log	criollo	gblup	0.1	FCM19	-0.380296	-0.298568
legacy_flower_wbd_audpc_log	criollo	gblup	0.1	FCM3	-1.2446	-1.17684
legacy_flower_wbd_audpc_log	criollo	gblup	0.1	FCM30	-0.736317	-0.690106
legacy_flower_wbd_audpc_log	criollo	gblup	0.1	FCM39	-0.572687	-0.492532
legacy_flower_wbd_audpc_log	criollo	gblup	0.1	GS06	-0.536909	-0.285174
legacy_flower_wbd_audpc_log	criollo	gblup	0.1	GS29	-1.75288	-1.62735
legacy_flower_wbd_audpc_log	criollo	gblup	0.1	ICA2	0.663944	0.742201
legacy_flower_wbd_audpc_log	criollo	gblup	0.1	ICA212	-1.08097	-1.05598
legacy_flower_wbd_audpc_log	criollo	gblup	0.1	ICS1	0.782779	0.651882
legacy_flower_wbd_audpc_log	criollo	gblup	0.1	ICS39	1.36514	1.26391
legacy_flower_wbd_audpc_log	criollo	gblup	0.1	ICS40	1.89528	1.50004
legacy_flower_wbd_audpc_log	criollo	gblup	0.1	ICS60	1.94898	1.69534
legacy_flower_wbd_audpc_log	criollo	gblup	0.1	ICS95	0.703592	0.581224
legacy_flower_wbd_audpc_log	criollo	gblup	0.1	IMC60	-0.228034	-0.251972
legacy_flower_wbd_audpc_log	criollo	gblup	0.1	IMC67	-0.228034	-0.34956
legacy_flower_wbd_audpc_log	criollo	gblup	0.1	LOLITAWALK1	-0.183579	-0.219696
legacy_flower_wbd_audpc_log	criollo	gblup	0.1	LUKER40	0.0692918	0.0587024
legacy_flower_wbd_audpc_log	criollo	gblup	0.1	LUKER50	-0.502796	-0.4933
legacy_flower_wbd_audpc_log	criollo	gblup	0.1	P12	0.220598	0.149172
legacy_flower_wbd_audpc_log	criollo	gblup	0.1	P18	-0.27536	-0.340763
legacy_flower_wbd_audpc_log	criollo	gblup	0.1	P7	-0.064404	0.00685808
legacy_flower_wbd_audpc_log	criollo	gblup	0.1	PA121	-1.45556	-1.28267
legacy_flower_wbd_audpc_log	criollo	gblup	0.1	PA150	-0.536909	-0.735084
legacy_flower_wbd_audpc_log	criollo	gblup	0.1	PA46	-0.736317	-0.879023
legacy_flower_wbd_audpc_log	criollo	gblup	0.1	PA67	0.74729	0.690325
legacy_flower_wbd_audpc_log	criollo	gblup	0.1	POBLACIONHUILA	0.0992264	-0.0776856
legacy_flower_wbd_audpc_log	criollo	gblup	0.1	POBLACIONTUMACO	0.208062	0.239303
legacy_flower_wbd_audpc_log	criollo	gblup	0.1	R105	1.3166	1.27837
legacy_flower_wbd_audpc_log	criollo	gblup	0.1	R13	1.87473	1.62782
legacy_flower_wbd_audpc_log	criollo	gblup	0.1	R2	1.86026	1.56101
legacy_flower_wbd_audpc_log	criollo	gblup	0.1	R41	1.93472	1.66081
legacy_flower_wbd_audpc_log	criollo	gblup	0.1	SC45	0.722639	0.758078
legacy_flower_wbd_audpc_log	criollo	gblup	0.1	SC49	-0.783643	-0.571618
legacy_flower_wbd_audpc_log	criollo	gblup	0.1	SC5	1.20541	1.0754
legacy_flower_wbd_audpc_log	criollo	gblup	0.1	SC6	1.08586	1.00197
legacy_flower_wbd_audpc_log	criollo	gblup	0.1	SCA12	0.636269	0.545429
legacy_flower_wbd_audpc_log	criollo	gblup	0.1	SCA6	0.513769	0.511326
legacy_flower_wbd_audpc_log	criollo	gblup	0.1	SCA9	1.03034	0.855853
legacy_flower_wbd_audpc_log	criollo	gblup	0.1	SCC21	0.650237	0.625836
legacy_flower_wbd_audpc_log	criollo	gblup	0.1	SCC61	0.992291	0.814474
legacy_flower_wbd_audpc_log	criollo	gblup	0.1	SCC85	-2.26116	-2.14239
legacy_flower_wbd_audpc_log	criollo	gblup	0.1	SCC86	-2.26116	-2.16081
legacy_flower_wbd_audpc_log	criollo	gblup	0.1	SPA10	-0.141665	-0.173299
legacy_flower_wbd_audpc_log	criollo	gblup	0.1	SPA12	0.443879	0.327614
legacy_flower_wbd_audpc_log	criollo	gblup	0.1	SUI61	-0.736317	-0.683227
legacy_flower_wbd_audpc_log	criollo	gblup	0.1	SUI72	-0.228034	-0.359419
legacy_flower_wbd_audpc_log	criollo	gblup	0.1	SUI83	0.169117	0.125152
legacy_flower_wbd_audpc_log	criollo	gblup	0.1	SUI99	-0.325953	-0.443776
legacy_flower_wbd_audpc_log	criollo	gblup	0.1	TCS01	-0.649947	-0.525517
legacy_flower_wbd_audpc_log	criollo	gblup	0.1	TCS06	0.280248	0.0219155
legacy_flower_wbd_audpc_log	criollo	gblup	0.1	TCS13	-0.380296	-0.321623
legacy_flower_wbd_audpc_log	criollo	gblup	0.1	TCS19	-0.736317	-0.627631
legacy_flower_wbd_audpc_log	criollo	gblup	0.1	TCS22	-0.947273	-0.758929
legacy_flower_wbd_audpc_log	criollo	gblup	0.1	TCS24	0.425313	0.28457
legacy_flower_wbd_audpc_log	criollo	gblup	0.1	TCS25	-0.947273	-0.860791
legacy_flower_wbd_audpc_log	criollo	gblup	0.1	TCS26	-0.380296	-0.353797
legacy_flower_wbd_audpc_log	criollo	gblup	0.1	TCS29	0.690613	0.561935
legacy_flower_wbd_audpc_log	criollo	gblup	0.1	TCS30	0.6774	0.558719
legacy_flower_wbd_audpc_log	criollo	gblup	0.1	TCS31	0.34596	0.331472
legacy_flower_wbd_audpc_log	criollo	gblup	0.1	TCS34	0.854243	0.84803
legacy_flower_wbd_audpc_log	criollo	gblup	0.1	TCS35	0.776983	0.803713
legacy_flower_wbd_audpc_log	criollo	gblup	0.1	TCS36	-0.27536	-0.353175
legacy_flower_wbd_audpc_log	criollo	gblup	0.1	TCS37	-0.438991	-0.346227
legacy_flower_wbd_audpc_log	criollo	gblup	0.1	TCS38	-0.649947	-0.616643
legacy_flower_wbd_audpc_log	criollo	gblup	0.1	TCS39	-0.834235	-0.754793
legacy_flower_wbd_audpc_log	criollo	gblup	0.1	TO5	-0.947273	-0.961862
legacy_flower_wbd_audpc_log	criollo	gblup	0.1	TSA141	1.38318	1.12612
legacy_flower_wbd_audpc_log	criollo	gblup	0.1	TSH565	0.538351	0.474373
legacy_flower_wbd_audpc_log	criollo	gblup	0.1	TSH792	1.4984	1.32893
legacy_flower_wbd_audpc_log	criollo	gblup	0.1	TSH812	0.34596	0.339422
legacy_flower_wbd_audpc_log	criollo	gblup	0.1	TUMACO	0.983561	0.903202
legacy_flower_wbd_audpc_log	criollo	gblup	0.1	TUMACO6	-0.27536	-0.15192
legacy_flower_wbd_audpc_log	criollo	gblup	0.1	UF273	-2.26116	-2.13088
legacy_flower_wbd_audpc_log	criollo	gblup	0.1	UF667	1.77289	1.53142
legacy_flower_wbd_audpc_log	criollo	gblup	0.1	UF676	1.10098	1.04762
legacy_branch_wbd_audpc_log	criollo	gblup	0.1	830713	-0.826037	-0.862219
legacy_branch_wbd_audpc_log	criollo	gblup	0.1	830714	0.764155	0.70411
legacy_branch_wbd_audpc_log	criollo	gblup	0.1	830723	0.677726	0.561287
legacy_branch_wbd_audpc_log	criollo	gblup	0.1	ABC007	-0.826037	-0.654477
legacy_branch_wbd_audpc_log	criollo	gblup	0.1	C58	1.89668	1.61502
legacy_branch_wbd_audpc_log	criollo	gblup	0.1	CAP34	-0.141124	-0.0995772
legacy_branch_wbd_audpc_log	criollo	gblup	0.1	CATONGO	1.49585	1.38771
legacy_branch_wbd_audpc_log	criollo	gblup	0.1	CCN51	-0.263616	-0.266409
legacy_branch_wbd_audpc_log	criollo	gblup	0.1	CHOCO774	1.05931	0.992265
legacy_branch_wbd_audpc_log	criollo	gblup	0.1	CRICF13	-1.67438	-1.36513
legacy_branch_wbd_audpc_log	criollo	gblup	0.1	DONDIEGO	-1.04918	-1.01015
legacy_branch_wbd_audpc_log	criollo	gblup	0.1	EBC06	-1.32229	-1.28528
legacy_branch_wbd_audpc_log	criollo	gblup	0.1	EBC09	-0.473943	-0.542213
legacy_branch_wbd_audpc_log	criollo	gblup	0.1	EBC119	-0.637372	-0.673978
legacy_branch_wbd_audpc_log	criollo	gblup	0.1	EBC148	0.0722675	0.0730982
legacy_branch_wbd_audpc_log	criollo	gblup	0.1	EBC58	-0.263616	-0.334783
legacy_branch_wbd_audpc_log	criollo	gblup	0.1	EET12	0.412061	0.368424
legacy_branch_wbd_audpc_log	criollo	gblup	0.1	EET184	1.18388	1.04723
legacy_branch_wbd_audpc_log	criollo	gblup	0.1	EET377	-2.17063	-1.66174
legacy_branch_wbd_audpc_log	criollo	gblup	0.1	EET399	-0.473943	-0.409746
legacy_branch_wbd_audpc_log	criollo	gblup	0.1	EET400	0.374399	0.265565
legacy_branch_wbd_audpc_log	criollo	gblup	0.1	EET6	1.44907	1.22343
legacy_branch_wbd_audpc_log	criollo	gblup	0.1	EET61	1.51105	1.26846
legacy_branch_wbd_audpc_log	criollo	gblup	0.1	EET62	0.0223055	0.104118
legacy_branch_wbd_audpc_log	criollo	gblup	0.1	EET8	1.43307	1.16985
legacy_branch_wbd_audpc_log	criollo	gblup	0.1	EET9	1.2604	1.07712
legacy_branch_wbd_audpc_log	criollo	gblup	0.1	FCM17	-0.0841877	-0.144997
legacy_branch_wbd_audpc_log	criollo	gblup	0.1	FCM19	-2.17063	-1.94715
legacy_branch_wbd_audpc_log	criollo	gblup	0.1	FCM3	-0.552932	-0.621585
legacy_branch_wbd_audpc_log	criollo	gblup	0.1	FCM30	0.253919	0.12114
legacy_branch_wbd_audpc_log	criollo	gblup	0.1	FCM39	-0.200838	-0.173434
legacy_branch_wbd_audpc_log	criollo	gblup	0.1	GS06	-0.552932	-0.201511
legacy_branch_wbd_audpc_log	criollo	gblup	0.1	GS29	0.0223055	-0.299422
legacy_branch_wbd_audpc_log	criollo	gblup	0.1	ICA2	0.0223055	0.208833
legacy_branch_wbd_audpc_log	criollo	gblup	0.1	ICA212	-0.637372	-0.643058
legacy_branch_wbd_audpc_log	criollo	gblup	0.1	ICS1	0.616518	0.550882
legacy_branch_wbd_audpc_log	criollo	gblup	0.1	ICS39	1.57005	1.30377
legacy_branch_wbd_audpc_log	criollo	gblup	0.1	ICS40	1.64	1.25315
legacy_branch_wbd_audpc_log	criollo	gblup	0.1	ICS60	1.9921	1.64075
legacy_branch_wbd_audpc_log	criollo	gblup	0.1	ICS95	0.16646	0.0747631
legacy_branch_wbd_audpc_log	criollo	gblup	0.1	IMC60	-1.67438	-1.53
legacy_branch_wbd_audpc_log	criollo	gblup	0.1	IMC67	-1.04918	-1.03778
legacy_branch_wbd_audpc_log	criollo	gblup	0.1	LOLITAWALK1	-0.263616	-0.374294
legacy_branch_wbd_audpc_log	criollo	gblup	0.1	LUKER40	-0.552932	-0.484315
legacy_branch_wbd_audpc_log	criollo	gblup	0.1	LUKER50	1.24172	0.949093
legacy_branch_wbd_audpc_log	criollo	gblup	0.1	P12	-1.67438	-1.56561
legacy_branch_wbd_audpc_log	criollo	gblup	0.1	P18	0.16646	0.0465479
legacy_branch_wbd_audpc_log	criollo	gblup	0.1	P7	-0.637372	-0.505927
legacy_branch_wbd_audpc_log	criollo	gblup	0.1	PA121	-0.473943	-0.498376
legacy_branch_wbd_audpc_log	criollo	gblup	0.1	PA150	-0.263616	-0.344121
legacy_branch_wbd_audpc_log	criollo	gblup	0.1	PA46	-1.32229	-1.33829
legacy_branch_wbd_audpc_log	criollo	gblup	0.1	PA67	0.484076	0.471523
legacy_branch_wbd_audpc_log	criollo	gblup	0.1	POBLACIONHUILA	0.991925	0.805756
legacy_branch_wbd_audpc_log	criollo	gblup	0.1	POBLACIONTUMACO	0.707219	0.673432
legacy_branch_wbd_audpc_log	criollo	gblup	0.1	R105	0.374399	0.468497
legacy_branch_wbd_audpc_log	criollo	gblup	0.1	R13	1.14375	0.975336
legacy_branch_wbd_audpc_log	criollo	gblup	0.1	R2	0.295411	0.390275
legacy_branch_wbd_audpc_log	criollo	gblup	0.1	R41	1.18388	0.995344
legacy_branch_wbd_audpc_log	criollo	gblup	0.1	SC45	0.552088	0.507806
legacy_branch_wbd_audpc_log	criollo	gblup	0.1	SC49	-1.32229	-1.06772
legacy_branch_wbd_audpc_log	criollo	gblup	0.1	SC5	0.736018	0.638161
legacy_branch_wbd_audpc_log	criollo	gblup	0.1	SC6	0.518554	0.529679
legacy_branch_wbd_audpc_log	criollo	gblup	0.1	SCA12	0.12027	0.0890453
legacy_branch_wbd_audpc_log	criollo	gblup	0.1	SCA6	0.12027	0.051549
legacy_branch_wbd_audpc_log	criollo	gblup	0.1	SCA9	0.518554	0.38071
legacy_branch_wbd_audpc_log	criollo	gblup	0.1	SCC21	0.870648	0.786419
legacy_branch_wbd_audpc_log	criollo	gblup	0.1	SCC61	0.448598	0.250431
legacy_branch_wbd_audpc_log	criollo	gblup	0.1	SCC85	-3.01897	-2.69881
legacy_branch_wbd_audpc_log	criollo	gblup	0.1	SCC86	-1.67438	-1.76175
legacy_branch_wbd_audpc_log	criollo	gblup	0.1	SPA10	0.616518	0.418629
legacy_branch_wbd_audpc_log	criollo	gblup	0.1	SPA12	-0.0841877	-0.103236
legacy_branch_wbd_audpc_log	criollo	gblup	0.1	SUI61	-1.67438	-1.42537
legacy_branch_wbd_audpc_log	criollo	gblup	0.1	SUI72	-0.0841877	-0.340015
legacy_branch_wbd_audpc_log	criollo	gblup	0.1	SUI83	0.295411	0.160865
legacy_branch_wbd_audpc_log	criollo	gblup	0.1	SUI99	-2.17063	-2.01745
legacy_branch_wbd_audpc_log	criollo	gblup	0.1	TCS01	-0.637372	-0.848364
legacy_branch_wbd_audpc_log	criollo	gblup	0.1	TCS06	-1.32229	-1.23253
legacy_branch_wbd_audpc_log	criollo	gblup	0.1	TCS13	0.0223055	-0.0587682
legacy_branch_wbd_audpc_log	criollo	gblup	0.1	TCS19	-1.32229	-1.16656
legacy_branch_wbd_audpc_log	criollo	gblup	0.1	TCS22	-0.329788	-0.363514
legacy_branch_wbd_audpc_log	criollo	gblup	0.1	TCS24	1.57005	1.35325
legacy_branch_wbd_audpc_log	criollo	gblup	0.1	TCS25	-0.329788	-0.329549
legacy_branch_wbd_audpc_log	criollo	gblup	0.1	TCS26	-0.0841877	-0.0394896
legacy_branch_wbd_audpc_log	criollo	gblup	0.1	TCS29	0.0223055	0.0186688
legacy_branch_wbd_audpc_log	criollo	gblup	0.1	TCS30	1.10226	0.977116
legacy_branch_wbd_audpc_log	criollo	gblup	0.1	TCS31	0.374399	0.294952
legacy_branch_wbd_audpc_log	criollo	gblup	0.1	TCS34	0.647505	0.59035
legacy_branch_wbd_audpc_log	criollo	gblup	0.1	TCS35	0.374399	0.448387
legacy_branch_wbd_audpc_log	criollo	gblup	0.1	TCS36	-1.04918	-0.94538
legacy_branch_wbd_audpc_log	criollo	gblup	0.1	TCS37	1.41686	1.22817
legacy_branch_wbd_audpc_log	criollo	gblup	0.1	TCS38	-0.0297832	-0.0373662
legacy_branch_wbd_audpc_log	criollo	gblup	0.1	TCS39	0.12027	0.0918131
legacy_branch_wbd_audpc_log	criollo	gblup	0.1	TO5	-1.04918	-0.964607
legacy_branch_wbd_audpc_log	criollo	gblup	0.1	TSA141	0.707219	0.547955
legacy_branch_wbd_audpc_log	criollo	gblup	0.1	TSH565	-0.0297832	-0.0186539
legacy_branch_wbd_audpc_log	criollo	gblup	0.1	TSH792	-0.263616	-0.246146
legacy_branch_wbd_audpc_log	criollo	gblup	0.1	TSH812	0.518554	0.557489
legacy_branch_wbd_audpc_log	criollo	gblup	0.1	TUMACO	0.295411	0.299101
legacy_branch_wbd_audpc_log	criollo	gblup	0.1	TUMACO6	0.518554	0.62378
legacy_branch_wbd_audpc_log	criollo	gblup	0.1	UF273	-1.32229	-1.21983
legacy_branch_wbd_audpc_log	criollo	gblup	0.1	UF667	0.764155	0.745493
legacy_branch_wbd_audpc_log	criollo	gblup	0.1	UF676	0.295411	0.463188
healthy_pod_logit_intercept	criollo	gblup	0.1	830713	0.369934	0.267719
healthy_pod_logit_intercept	criollo	gblup	0.1	830714	0.0532095	0.116981
healthy_pod_logit_intercept	criollo	gblup	0.1	830723	1.17099	1.0033
healthy_pod_logit_intercept	criollo	gblup	0.1	ABC007	1.01555	0.923605
healthy_pod_logit_intercept	criollo	gblup	0.1	C58	-0.41683	-0.208615
healthy_pod_logit_intercept	criollo	gblup	0.1	CAP34	-0.727615	-0.583531
healthy_pod_logit_intercept	criollo	gblup	0.1	CATONGO	-0.402128	-0.338283
healthy_pod_logit_intercept	criollo	gblup	0.1	CCN51	-0.203497	-0.110275
healthy_pod_logit_intercept	criollo	gblup	0.1	CHOCO774	1.08105	0.77102
healthy_pod_logit_intercept	criollo	gblup	0.1	CRICF13	1.584	1.42695
healthy_pod_logit_intercept	criollo	gblup	0.1	DONDIEGO	-0.35912	-0.33517
healthy_pod_logit_intercept	criollo	gblup	0.1	EBC06	0.708814	0.579373
healthy_pod_logit_intercept	criollo	gblup	0.1	EBC09	-0.587634	-0.477643
healthy_pod_logit_intercept	criollo	gblup	0.1	EBC119	0.290015	0.315489
healthy_pod_logit_intercept	criollo	gblup	0.1	EBC148	-2.47468	-2.35178
healthy_pod_logit_intercept	criollo	gblup	0.1	EBC58	0.143831	0.0805063
healthy_pod_logit_intercept	criollo	gblup	0.1	EET12	0.468973	0.334539
healthy_pod_logit_intercept	criollo	gblup	0.1	EET184	-1.9722	-1.58601
healthy_pod_logit_intercept	criollo	gblup	0.1	EET377	1.05048	0.920017
healthy_pod_logit_intercept	criollo	gblup	0.1	EET399	0.228509	0.264692
healthy_pod_logit_intercept	criollo	gblup	0.1	EET400	-2.74245	-2.52511
healthy_pod_logit_intercept	criollo	gblup	0.1	EET6	1.88825	1.57483
healthy_pod_logit_intercept	criollo	gblup	0.1	EET61	0.512701	0.389654
healthy_pod_logit_intercept	criollo	gblup	0.1	EET62	-0.544534	-0.445294
healthy_pod_logit_intercept	criollo	gblup	0.1	EET8	0.770936	0.572039
healthy_pod_logit_intercept	criollo	gblup	0.1	EET9	0.822587	0.67839
healthy_pod_logit_intercept	criollo	gblup	0.1	FCM17	-1.28403	-1.07459
healthy_pod_logit_intercept	criollo	gblup	0.1	FCM19	-0.960905	-0.851616
healthy_pod_logit_intercept	criollo	gblup	0.1	FCM3	0.447435	0.376449
healthy_pod_logit_intercept	criollo	gblup	0.1	FCM30	0.968483	0.850127
healthy_pod_logit_intercept	criollo	gblup	0.1	FCM39	1.39371	1.21761
healthy_pod_logit_intercept	criollo	gblup	0.1	GS06	0.387852	0.316752
healthy_pod_logit_intercept	criollo	gblup	0.1	GS29	0.483463	0.564748
healthy_pod_logit_intercept	criollo	gblup	0.1	ICA2	-0.88728	-0.572411
healthy_pod_logit_intercept	criollo	gblup	0.1	ICA212	-1.33912	-1.26102
healthy_pod_logit_intercept	criollo	gblup	0.1	ICS1	0.192893	0.269167
healthy_pod_logit_intercept	criollo	gblup	0.1	ICS39	-0.0346119	0.00378396
healthy_pod_logit_intercept	criollo	gblup	0.1	ICS40	0.0547365	0.164423
healthy_pod_logit_intercept	criollo	gblup	0.1	ICS60	0.0412563	0.000182686
healthy_pod_logit_intercept	criollo	gblup	0.1	ICS95	0.74952	0.780886
healthy_pod_logit_intercept	criollo	gblup	0.1	IMC60	-0.332344	-0.373576
healthy_pod_logit_intercept	criollo	gblup	0.1	IMC67	-0.788797	-0.658287
healthy_pod_logit_intercept	criollo	gblup	0.1	LOLITAWALK1	0.536985	0.461517
healthy_pod_logit_intercept	criollo	gblup	0.1	LUKER40	-0.549262	-0.602132
healthy_pod_logit_intercept	criollo	gblup	0.1	LUKER50	-0.773105	-0.8078
healthy_pod_logit_intercept	criollo	gblup	0.1	P12	-2.18418	-2.01381
healthy_pod_logit_intercept	criollo	gblup	0.1	P18	-0.506843	-0.425959
healthy_pod_logit_intercept	criollo	gblup	0.1	P7	-2.30985	-2.13235
healthy_pod_logit_intercept	criollo	gblup	0.1	PA121	0.574769	0.302838
healthy_pod_logit_intercept	criollo	gblup	0.1	PA150	-0.80286	-0.536227
healthy_pod_logit_intercept	criollo	gblup	0.1	PA46	0.723612	0.627056
healthy_pod_logit_intercept	criollo	gblup	0.1	PA67	-0.990557	-0.852283
healthy_pod_logit_intercept	criollo	gblup	0.1	POBLACIONHUILA	-0.453666	-0.289522
healthy_pod_logit_intercept	criollo	gblup	0.1	POBLACIONTUMACO	-0.178282	-0.123682
healthy_pod_logit_intercept	criollo	gblup	0.1	R105	-0.183623	-0.0172075
healthy_pod_logit_intercept	criollo	gblup	0.1	R13	-0.258877	-0.180951
healthy_pod_logit_intercept	criollo	gblup	0.1	R2	-0.384915	-0.199449
healthy_pod_logit_intercept	criollo	gblup	0.1	R41	-0.142609	-0.0595721
healthy_pod_logit_intercept	criollo	gblup	0.1	SC45	-0.0162595	-8.48269e-05
healthy_pod_logit_intercept	criollo	gblup	0.1	SC49	0.756856	0.694335
healthy_pod_logit_intercept	criollo	gblup	0.1	SC5	0.202263	0.200951
healthy_pod_logit_intercept	criollo	gblup	0.1	SC6	0.87032	0.544114
healthy_pod_logit_intercept	criollo	gblup	0.1	SCA12	-2.57647	-2.40774
healthy_pod_logit_intercept	criollo	gblup	0.1	SCA6	-2.00409	-2.03817
healthy_pod_logit_intercept	criollo	gblup	0.1	SCA9	-1.27011	-1.32467
healthy_pod_logit_intercept	criollo	gblup	0.1	SCC21	-0.751424	-0.660617
healthy_pod_logit_intercept	criollo	gblup	0.1	SCC61	0.841168	0.741968
healthy_pod_logit_intercept	criollo	gblup	0.1	SCC85	1.83977	1.61743
healthy_pod_logit_intercept	criollo	gblup	0.1	SCC86	0.61475	0.803604
healthy_pod_logit_intercept	criollo	gblup	0.1	SPA10	-1.0037	-1.00475
healthy_pod_logit_intercept	criollo	gblup	0.1	SPA12	-1.02911	-0.93275
healthy_pod_logit_intercept	criollo	gblup	0.1	SUI61	1.19842	1.13414
healthy_pod_logit_intercept	criollo	gblup	0.1	SUI72	2.53744	2.13724
healthy_pod_logit_intercept	criollo	gblup	0.1	SUI83	1.22715	1.02214
healthy_pod_logit_intercept	criollo	gblup	0.1	SUI99	1.68956	1.4983
healthy_pod_logit_intercept	criollo	gblup	0.1	TCS01	-1.14372	-0.464334
healthy_pod_logit_intercept	criollo	gblup	0.1	TCS06	1.01809	0.640004
healthy_pod_logit_intercept	criollo	gblup	0.1	TCS13	0.201176	0.0858373
healthy_pod_logit_intercept	criollo	gblup	0.1	TCS19	0.455447	0.434349
healthy_pod_logit_intercept	criollo	gblup	0.1	TCS22	-0.585772	-0.529034
healthy_pod_logit_intercept	criollo	gblup	0.1	TCS24	0.0477053	0.118535
healthy_pod_logit_intercept	criollo	gblup	0.1	TCS25	-0.817795	-0.819252
healthy_pod_logit_intercept	criollo	gblup	0.1	TCS26	0.293344	0.337908
healthy_pod_logit_intercept	criollo	gblup	0.1	TCS29	-0.568895	-0.489781
healthy_pod_logit_intercept	criollo	gblup	0.1	TCS30	0.56301	0.47988
healthy_pod_logit_intercept	criollo	gblup	0.1	TCS31	0.124119	0.0482566
healthy_pod_logit_intercept	criollo	gblup	0.1	TCS34	0.7031	0.562953
healthy_pod_logit_intercept	criollo	gblup	0.1	TCS35	0.171793	0.340792
healthy_pod_logit_intercept	criollo	gblup	0.1	TCS36	0.865476	0.825571
healthy_pod_logit_intercept	criollo	gblup	0.1	TCS37	1.15378	0.988672
healthy_pod_logit_intercept	criollo	gblup	0.1	TCS38	0.970709	0.92675
healthy_pod_logit_intercept	criollo	gblup	0.1	TCS39	1.55303	1.43682
healthy_pod_logit_intercept	criollo	gblup	0.1	TO5	-0.129561	-0.148118
healthy_pod_logit_intercept	criollo	gblup	0.1	TSA141	-0.438552	-0.485773
healthy_pod_logit_intercept	criollo	gblup	0.1	TSH565	-0.202571	-0.279034
healthy_pod_logit_intercept	criollo	gblup	0.1	TSH792	-0.972832	-0.977438
healthy_pod_logit_intercept	criollo	gblup	0.1	TSH812	0.104262	0.00929003
healthy_pod_logit_intercept	criollo	gblup	0.1	TUMACO	0.160507	0.0823502
healthy_pod_logit_intercept	criollo	gblup	0.1	TUMACO6	0.0768717	-0.00514442
healthy_pod_logit_intercept	criollo	gblup	0.1	UF273	-0.427549	-0.502162
healthy_pod_logit_intercept	criollo	gblup	0.1	UF667	0.370602	0.333872
healthy_pod_logit_intercept	criollo	gblup	0.1	UF676	0.389544	0.454891
healthy_pod_logit_slope	criollo	gblup	0.1	830713	0.395258	0.295408
healthy_pod_logit_slope	criollo	gblup	0.1	830714	0.142519	0.193595
healthy_pod_logit_slope	criollo	gblup	0.1	830723	1.10345	0.944384
healthy_pod_logit_slope	criollo	gblup	0.1	ABC007	0.811613	0.740287
healthy_pod_logit_slope	criollo	gblup	0.1	C58	-0.444627	-0.229759
healthy_pod_logit_slope	criollo	gblup	0.1	CAP34	-0.64604	-0.513238
healthy_pod_logit_slope	criollo	gblup	0.1	CATONGO	-0.429823	-0.357353
healthy_pod_logit_slope	criollo	gblup	0.1	CCN51	-0.150021	-0.0599496
healthy_pod_logit_slope	criollo	gblup	0.1	CHOCO774	1.01882	0.729471
healthy_pod_logit_slope	criollo	gblup	0.1	CRICF13	1.47193	1.34512
healthy_pod_logit_slope	criollo	gblup	0.1	DONDIEGO	-0.53256	-0.485362
healthy_pod_logit_slope	criollo	gblup	0.1	EBC06	0.628572	0.511179
healthy_pod_logit_slope	criollo	gblup	0.1	EBC09	-0.595238	-0.48452
healthy_pod_logit_slope	criollo	gblup	0.1	EBC119	0.37449	0.402412
healthy_pod_logit_slope	criollo	gblup	0.1	EBC148	-2.3882	-2.27117
healthy_pod_logit_slope	criollo	gblup	0.1	EBC58	0.155529	0.0891294
healthy_pod_logit_slope	criollo	gblup	0.1	EET12	0.399767	0.277695
healthy_pod_logit_slope	criollo	gblup	0.1	EET184	-2.00519	-1.61398
healthy_pod_logit_slope	criollo	gblup	0.1	EET377	1.06831	0.950707
healthy_pod_logit_slope	criollo	gblup	0.1	EET399	0.163	0.217208
healthy_pod_logit_slope	criollo	gblup	0.1	EET400	-2.91937	-2.67216
healthy_pod_logit_slope	criollo	gblup	0.1	EET6	1.86884	1.54744
healthy_pod_logit_slope	criollo	gblup	0.1	EET61	0.310539	0.217878
healthy_pod_logit_slope	criollo	gblup	0.1	EET62	-0.497417	-0.411512
healthy_pod_logit_slope	criollo	gblup	0.1	EET8	0.806799	0.589507
healthy_pod_logit_slope	criollo	gblup	0.1	EET9	0.777331	0.625938
healthy_pod_logit_slope	criollo	gblup	0.1	FCM17	-1.35952	-1.13061
healthy_pod_logit_slope	criollo	gblup	0.1	FCM19	-1.07729	-0.953992
healthy_pod_logit_slope	criollo	gblup	0.1	FCM3	0.600618	0.507597
healthy_pod_logit_slope	criollo	gblup	0.1	FCM30	0.895223	0.785312
healthy_pod_logit_slope	criollo	gblup	0.1	FCM39	1.2514	1.09925
healthy_pod_logit_slope	criollo	gblup	0.1	GS06	0.391066	0.309491
healthy_pod_logit_slope	criollo	gblup	0.1	GS29	0.65234	0.697428
healthy_pod_logit_slope	criollo	gblup	0.1	ICA2	-0.942269	-0.62823
healthy_pod_logit_slope	criollo	gblup	0.1	ICA212	-1.40705	-1.31709
healthy_pod_logit_slope	criollo	gblup	0.1	ICS1	0.128543	0.218002
healthy_pod_logit_slope	criollo	gblup	0.1	ICS39	0.00569184	0.0105498
healthy_pod_logit_slope	criollo	gblup	0.1	ICS40	-0.0987306	0.0513543
healthy_pod_logit_slope	criollo	gblup	0.1	ICS60	-0.00481144	-0.0505372
healthy_pod_logit_slope	criollo	gblup	0.1	ICS95	0.686854	0.719344
healthy_pod_logit_slope	criollo	gblup	0.1	IMC60	-0.433259	-0.458157
healthy_pod_logit_slope	criollo	gblup	0.1	IMC67	-0.754296	-0.613396
healthy_pod_logit_slope	criollo	gblup	0.1	LOLITAWALK1	0.545152	0.468765
healthy_pod_logit_slope	criollo	gblup	0.1	LUKER40	-0.638878	-0.675599
healthy_pod_logit_slope	criollo	gblup	0.1	LUKER50	-0.888119	-0.905427
healthy_pod_logit_slope	criollo	gblup	0.1	P12	-2.05587	-1.89508
healthy_pod_logit_slope	criollo	gblup	0.1	P18	-0.431753	-0.351019
healthy_pod_logit_slope	criollo	gblup	0.1	P7	-2.26139	-2.09355
healthy_pod_logit_slope	criollo	gblup	0.1	PA121	0.758604	0.471398
healthy_pod_logit_slope	criollo	gblup	0.1	PA150	-0.663228	-0.397281
healthy_pod_logit_slope	criollo	gblup	0.1	PA46	0.718392	0.639542
healthy_pod_logit_slope	criollo	gblup	0.1	PA67	-0.88565	-0.758701
healthy_pod_logit_slope	criollo	gblup	0.1	POBLACIONHUILA	-0.408803	-0.245379
healthy_pod_logit_slope	criollo	gblup	0.1	POBLACIONTUMACO	-0.162829	-0.10725
healthy_pod_logit_slope	criollo	gblup	0.1	R105	-0.244693	-0.0790351
healthy_pod_logit_slope	criollo	gblup	0.1	R13	-0.301503	-0.227155
healthy_pod_logit_slope	criollo	gblup	0.1	R2	-0.582487	-0.331469
healthy_pod_logit_slope	criollo	gblup	0.1	R41	-0.19728	-0.10534
healthy_pod_logit_slope	criollo	gblup	0.1	SC45	-0.00796048	-0.00901726
healthy_pod_logit_slope	criollo	gblup	0.1	SC49	0.867094	0.761383
healthy_pod_logit_slope	criollo	gblup	0.1	SC5	0.2189	0.203053
healthy_pod_logit_slope	criollo	gblup	0.1	SC6	0.797208	0.490938
healthy_pod_logit_slope	criollo	gblup	0.1	SCA12	-2.51302	-2.34429
healthy_pod_logit_slope	criollo	gblup	0.1	SCA6	-1.92194	-1.96964
healthy_pod_logit_slope	criollo	gblup	0.1	SCA9	-1.14844	-1.21759
healthy_pod_logit_slope	criollo	gblup	0.1	SCC21	-0.984182	-0.862759
healthy_pod_logit_slope	criollo	gblup	0.1	SCC61	0.77792	0.693435
healthy_pod_logit_slope	criollo	gblup	0.1	SCC85	1.83219	1.62411
healthy_pod_logit_slope	criollo	gblup	0.1	SCC86	0.760097	0.929345
healthy_pod_logit_slope	criollo	gblup	0.1	SPA10	-0.946074	-0.950328
healthy_pod_logit_slope	criollo	gblup	0.1	SPA12	-1.10148	-0.992245
healthy_pod_logit_slope	criollo	gblup	0.1	SUI61	1.20993	1.15436
healthy_pod_logit_slope	criollo	gblup	0.1	SUI72	2.63484	2.23044
healthy_pod_logit_slope	criollo	gblup	0.1	SUI83	1.31669	1.1098
healthy_pod_logit_slope	criollo	gblup	0.1	SUI99	1.74548	1.55777
healthy_pod_logit_slope	criollo	gblup	0.1	TCS01	-1.11434	-0.456165
healthy_pod_logit_slope	criollo	gblup	0.1	TCS06	0.95903	0.604218
healthy_pod_logit_slope	criollo	gblup	0.1	TCS13	0.351589	0.210088
healthy_pod_logit_slope	criollo	gblup	0.1	TCS19	0.644985	0.598638
healthy_pod_logit_slope	criollo	gblup	0.1	TCS22	-0.491891	-0.456732
healthy_pod_logit_slope	criollo	gblup	0.1	TCS24	0.0607964	0.140867
healthy_pod_logit_slope	criollo	gblup	0.1	TCS25	-0.836795	-0.827595
healthy_pod_logit_slope	criollo	gblup	0.1	TCS26	0.469803	0.470517
healthy_pod_logit_slope	criollo	gblup	0.1	TCS29	-0.490245	-0.417381
healthy_pod_logit_slope	criollo	gblup	0.1	TCS30	0.644882	0.551093
healthy_pod_logit_slope	criollo	gblup	0.1	TCS31	0.206677	0.125099
healthy_pod_logit_slope	criollo	gblup	0.1	TCS34	0.56819	0.457006
healthy_pod_logit_slope	criollo	gblup	0.1	TCS35	0.159479	0.297879
healthy_pod_logit_slope	criollo	gblup	0.1	TCS36	0.905227	0.857364
healthy_pod_logit_slope	criollo	gblup	0.1	TCS37	1.25861	1.07288
healthy_pod_logit_slope	criollo	gblup	0.1	TCS38	0.948251	0.908232
healthy_pod_logit_slope	criollo	gblup	0.1	TCS39	1.43653	1.33264
healthy_pod_logit_slope	criollo	gblup	0.1	TO5	-0.0389719	-0.0687036
healthy_pod_logit_slope	criollo	gblup	0.1	TSA141	-0.493076	-0.527249
healthy_pod_logit_slope	criollo	gblup	0.1	TSH565	-0.153013	-0.238319
healthy_pod_logit_slope	criollo	gblup	0.1	TSH792	-1.00704	-1.01317
healthy_pod_logit_slope	criollo	gblup	0.1	TSH812	0.163282	0.068778
healthy_pod_logit_slope	criollo	gblup	0.1	TUMACO	0.204135	0.120627
healthy_pod_logit_slope	criollo	gblup	0.1	TUMACO6	0.020283	-0.0468571
healthy_pod_logit_slope	criollo	gblup	0.1	UF273	-0.33692	-0.425885
healthy_pod_logit_slope	criollo	gblup	0.1	UF667	0.327502	0.285864
healthy_pod_logit_slope	criollo	gblup	0.1	UF676	0.373316	0.41155
fpr_audpc_log_intercept	criollo	gblup	0.1	830713	-0.090856	-0.0768747
fpr_audpc_log_intercept	criollo	gblup	0.1	830714	0.0678822	0.155759
fpr_audpc_log_intercept	criollo	gblup	0.1	830723	0.102714	0.144473
fpr_audpc_log_intercept	criollo	gblup	0.1	ABC007	-2.28678	-1.97371
fpr_audpc_log_intercept	criollo	gblup	0.1	C58	1.04146	0.931612
fpr_audpc_log_intercept	criollo	gblup	0.1	CAP34	0.562577	0.518473
fpr_audpc_log_intercept	criollo	gblup	0.1	CATONGO	0.701833	0.764898
fpr_audpc_log_intercept	criollo	gblup	0.1	CCN51	0.974758	0.746656
fpr_audpc_log_intercept	criollo	gblup	0.1	CHOCO774	-1.21998	-0.83556
fpr_audpc_log_intercept	criollo	gblup	0.1	CRICF13	-3.09653	-2.56327
fpr_audpc_log_intercept	criollo	gblup	0.1	DONDIEGO	-1.99257	-1.78225
fpr_audpc_log_intercept	criollo	gblup	0.1	EBC06	-2.19792	-2.08007
fpr_audpc_log_intercept	criollo	gblup	0.1	EBC09	-2.06801	-1.90201
fpr_audpc_log_intercept	criollo	gblup	0.1	EBC119	0.652098	0.514022
fpr_audpc_log_intercept	criollo	gblup	0.1	EBC148	0.792995	0.789653
fpr_audpc_log_intercept	criollo	gblup	0.1	EBC58	0.0613161	-0.0795839
fpr_audpc_log_intercept	criollo	gblup	0.1	EET12	-0.0365229	0.0579378
fpr_audpc_log_intercept	criollo	gblup	0.1	EET184	1.74796	1.48693
fpr_audpc_log_intercept	criollo	gblup	0.1	EET377	-1.26378	-0.758124
fpr_audpc_log_intercept	criollo	gblup	0.1	EET399	0.105093	0.0802078
fpr_audpc_log_intercept	criollo	gblup	0.1	EET400	1.253	1.19655
fpr_audpc_log_intercept	criollo	gblup	0.1	EET6	-0.585104	-0.441879
fpr_audpc_log_intercept	criollo	gblup	0.1	EET61	-0.334217	-0.238613
fpr_audpc_log_intercept	criollo	gblup	0.1	EET62	0.257063	0.250821
fpr_audpc_log_intercept	criollo	gblup	0.1	EET8	0.721446	0.545659
fpr_audpc_log_intercept	criollo	gblup	0.1	EET9	0.136834	0.126676
fpr_audpc_log_intercept	criollo	gblup	0.1	FCM17	-1.14401	-1.05085
fpr_audpc_log_intercept	criollo	gblup	0.1	FCM19	0.186362	0.0793694
fpr_audpc_log_intercept	criollo	gblup	0.1	FCM3	-1.36597	-1.20855
fpr_audpc_log_intercept	criollo	gblup	0.1	FCM30	-0.35893	-0.370623
fpr_audpc_log_intercept	criollo	gblup	0.1	FCM39	0.673903	0.645611
fpr_audpc_log_intercept	criollo	gblup	0.1	GS06	-0.11431	0.108622
fpr_audpc_log_intercept	criollo	gblup	0.1	GS29	1.02929	0.664163
fpr_audpc_log_intercept	criollo	gblup	0.1	ICA2	-0.3577	-0.202763
fpr_audpc_log_intercept	criollo	gblup	0.1	ICA212	0.875936	0.833275
fpr_audpc_log_intercept	criollo	gblup	0.1	ICS1	0.695463	0.565808
fpr_audpc_log_intercept	criollo	gblup	0.1	ICS39	-0.0582162	0.0138829
fpr_audpc_log_intercept	criollo	gblup	0.1	ICS40	0.589823	0.405977
fpr_audpc_log_intercept	criollo	gblup	0.1	ICS60	0.448619	0.43011
fpr_audpc_log_intercept	criollo	gblup	0.1	ICS95	0.178401	-0.0183194
fpr_audpc_log_intercept	criollo	gblup	0.1	IMC60	0.867304	0.777936
fpr_audpc_log_intercept	criollo	gblup	0.1	IMC67	0.457128	0.308348
fpr_audpc_log_intercept	criollo	gblup	0.1	LOLITAWALK1	-0.83962	-0.821997
fpr_audpc_log_intercept	criollo	gblup	0.1	LUKER40	0.294595	0.397778
fpr_audpc_log_intercept	criollo	gblup	0.1	LUKER50	-1.14036	-0.969868
fpr_audpc_log_intercept	criollo	gblup	0.1	P12	1.85078	1.69183
fpr_audpc_log_intercept	criollo	gblup	0.1	P18	0.728487	0.640144
fpr_audpc_log_intercept	criollo	gblup	0.1	P7	1.57636	1.51477
fpr_audpc_log_intercept	criollo	gblup	0.1	PA121	-0.849278	-0.520604
fpr_audpc_log_intercept	criollo	gblup	0.1	PA150	0.740382	0.415667
fpr_audpc_log_intercept	criollo	gblup	0.1	PA46	-0.880777	-0.809593
fpr_audpc_log_intercept	criollo	gblup	0.1	PA67	0.179993	0.18264
fpr_audpc_log_intercept	criollo	gblup	0.1	POBLACIONHUILA	0.125119	-0.00430245
fpr_audpc_log_intercept	criollo	gblup	0.1	POBLACIONTUMACO	0.282997	0.3155
fpr_audpc_log_intercept	criollo	gblup	0.1	R105	-0.579534	-0.255194
fpr_audpc_log_intercept	criollo	gblup	0.1	R13	0.93913	0.70539
fpr_audpc_log_intercept	criollo	gblup	0.1	R2	0.85208	0.571092
fpr_audpc_log_intercept	criollo	gblup	0.1	R41	0.855272	0.637369
fpr_audpc_log_intercept	criollo	gblup	0.1	SC45	0.143569	0.124267
fpr_audpc_log_intercept	criollo	gblup	0.1	SC49	-1.11789	-0.962725
fpr_audpc_log_intercept	criollo	gblup	0.1	SC5	0.218474	0.176617
fpr_audpc_log_intercept	criollo	gblup	0.1	SC6	-0.496718	-0.232679
fpr_audpc_log_intercept	criollo	gblup	0.1	SCA12	1.20102	1.08551
fpr_audpc_log_intercept	criollo	gblup	0.1	SCA6	0.642944	0.800237
fpr_audpc_log_intercept	criollo	gblup	0.1	SCA9	1.84686	1.72934
fpr_audpc_log_intercept	criollo	gblup	0.1	SCC21	-0.0429925	0.0255788
fpr_audpc_log_intercept	criollo	gblup	0.1	SCC61	-0.0608964	-0.0186449
fpr_audpc_log_intercept	criollo	gblup	0.1	SCC85	-2.55552	-2.27682
fpr_audpc_log_intercept	criollo	gblup	0.1	SCC86	-1.20509	-1.25825
fpr_audpc_log_intercept	criollo	gblup	0.1	SPA10	1.2818	1.19853
fpr_audpc_log_intercept	criollo	gblup	0.1	SPA12	0.538974	0.468526
fpr_audpc_log_intercept	criollo	gblup	0.1	SUI61	-0.677581	-0.521697
fpr_audpc_log_intercept	criollo	gblup	0.1	SUI72	-2.32765	-1.93403
fpr_audpc_log_intercept	criollo	gblup	0.1	SUI83	-0.467416	-0.381965
fpr_audpc_log_intercept	criollo	gblup	0.1	SUI99	-0.422334	-0.435872
fpr_audpc_log_intercept	criollo	gblup	0.1	TCS01	0.824967	0.0849477
fpr_audpc_log_intercept	criollo	gblup	0.1	TCS06	-1.52203	-1.11895
fpr_audpc_log_intercept	criollo	gblup	0.1	TCS13	-0.693288	-0.532864
fpr_audpc_log_intercept	criollo	gblup	0.1	TCS19	-0.88048	-0.773967
fpr_audpc_log_intercept	criollo	gblup	0.1	TCS22	-0.566552	-0.530486
fpr_audpc_log_intercept	criollo	gblup	0.1	TCS24	0.108671	0.0754683
fpr_audpc_log_intercept	criollo	gblup	0.1	TCS25	-1.2197	-0.993563
fpr_audpc_log_intercept	criollo	gblup	0.1	TCS26	-0.824426	-0.883315
fpr_audpc_log_intercept	criollo	gblup	0.1	TCS29	0.699025	0.615976
fpr_audpc_log_intercept	criollo	gblup	0.1	TCS30	0.566371	0.480619
fpr_audpc_log_intercept	criollo	gblup	0.1	TCS31	0.295886	0.31045
fpr_audpc_log_intercept	criollo	gblup	0.1	TCS34	0.706899	0.418779
fpr_audpc_log_intercept	criollo	gblup	0.1	TCS35	-0.0128691	-0.0190186
fpr_audpc_log_intercept	criollo	gblup	0.1	TCS36	-0.0450238	-0.109609
fpr_audpc_log_intercept	criollo	gblup	0.1	TCS37	-0.798475	-0.621631
fpr_audpc_log_intercept	criollo	gblup	0.1	TCS38	0.234606	0.217509
fpr_audpc_log_intercept	criollo	gblup	0.1	TCS39	0.0899834	0.0398785
fpr_audpc_log_intercept	criollo	gblup	0.1	TO5	-0.0784861	-0.0697123
fpr_audpc_log_intercept	criollo	gblup	0.1	TSA141	1.52197	1.38991
fpr_audpc_log_intercept	criollo	gblup	0.1	TSH565	1.31807	1.19503
fpr_audpc_log_intercept	criollo	gblup	0.1	TSH792	1.23221	1.21362
fpr_audpc_log_intercept	criollo	gblup	0.1	TSH812	0.624532	0.620218
fpr_audpc_log_intercept	criollo	gblup	0.1	TUMACO	0.123911	0.214736
fpr_audpc_log_intercept	criollo	gblup	0.1	TUMACO6	0.744474	0.700701
fpr_audpc_log_intercept	criollo	gblup	0.1	UF273	-0.933541	-0.812969
fpr_audpc_log_intercept	criollo	gblup	0.1	UF667	0.910168	0.686276
fpr_audpc_log_intercept	criollo	gblup	0.1	UF676	0.328111	0.22585
fpr_audpc_log_slope	criollo	gblup	0.1	830713	-0.0904193	-0.0764006
fpr_audpc_log_slope	criollo	gblup	0.1	830714	0.0648384	0.153151
fpr_audpc_log_slope	criollo	gblup	0.1	830723	0.101987	0.143358
fpr_audpc_log_slope	criollo	gblup	0.1	ABC007	-2.28867	-1.97562
fpr_audpc_log_slope	criollo	gblup	0.1	C58	1.03672	0.9279
fpr_audpc_log_slope	criollo	gblup	0.1	CAP34	0.560858	0.517041
fpr_audpc_log_slope	criollo	gblup	0.1	CATONGO	0.703844	0.766204
fpr_audpc_log_slope	criollo	gblup	0.1	CCN51	0.972256	0.744531
fpr_audpc_log_slope	criollo	gblup	0.1	CHOCO774	-1.21701	-0.83334
fpr_audpc_log_slope	criollo	gblup	0.1	CRICF13	-3.10167	-2.56711
fpr_audpc_log_slope	criollo	gblup	0.1	DONDIEGO	-1.99161	-1.78128
fpr_audpc_log_slope	criollo	gblup	0.1	EBC06	-2.19609	-2.0784
fpr_audpc_log_slope	criollo	gblup	0.1	EBC09	-2.06621	-1.90036
fpr_audpc_log_slope	criollo	gblup	0.1	EBC119	0.647731	0.511151
fpr_audpc_log_slope	criollo	gblup	0.1	EBC148	0.792308	0.789023
fpr_audpc_log_slope	criollo	gblup	0.1	EBC58	0.0579356	-0.0825215
fpr_audpc_log_slope	criollo	gblup	0.1	EET12	-0.0327453	0.0618273
fpr_audpc_log_slope	criollo	gblup	0.1	EET184	1.7531	1.49161
fpr_audpc_log_slope	criollo	gblup	0.1	EET377	-1.2638	-0.757813
fpr_audpc_log_slope	criollo	gblup	0.1	EET399	0.108738	0.0831038
fpr_audpc_log_slope	criollo	gblup	0.1	EET400	1.25453	1.19779
fpr_audpc_log_slope	criollo	gblup	0.1	EET6	-0.588269	-0.444202
fpr_audpc_log_slope	criollo	gblup	0.1	EET61	-0.324544	-0.230172
fpr_audpc_log_slope	criollo	gblup	0.1	EET62	0.260687	0.254194
fpr_audpc_log_slope	criollo	gblup	0.1	EET8	0.721999	0.546236
fpr_audpc_log_slope	criollo	gblup	0.1	EET9	0.139447	0.129059
fpr_audpc_log_slope	criollo	gblup	0.1	FCM17	-1.14403	-1.05083
fpr_audpc_log_slope	criollo	gblup	0.1	FCM19	0.184278	0.0779202
fpr_audpc_log_slope	criollo	gblup	0.1	FCM3	-1.36625	-1.20896
fpr_audpc_log_slope	criollo	gblup	0.1	FCM30	-0.361788	-0.373186
fpr_audpc_log_slope	criollo	gblup	0.1	FCM39	0.674324	0.645969
fpr_audpc_log_slope	criollo	gblup	0.1	GS06	-0.118935	0.104901
fpr_audpc_log_slope	criollo	gblup	0.1	GS29	1.0329	0.666513
fpr_audpc_log_slope	criollo	gblup	0.1	ICA2	-0.360261	-0.204609
fpr_audpc_log_slope	criollo	gblup	0.1	ICA212	0.87554	0.832851
fpr_audpc_log_slope	criollo	gblup	0.1	ICS1	0.694341	0.564654
fpr_audpc_log_slope	criollo	gblup	0.1	ICS39	-0.0533704	0.0176557
fpr_audpc_log_slope	criollo	gblup	0.1	ICS40	0.595129	0.40966
fpr_audpc_log_slope	criollo	gblup	0.1	ICS60	0.446101	0.428906
fpr_audpc_log_slope	criollo	gblup	0.1	ICS95	0.178182	-0.018173
fpr_audpc_log_slope	criollo	gblup	0.1	IMC60	0.864274	0.77538
fpr_audpc_log_slope	criollo	gblup	0.1	IMC67	0.455057	0.306597
fpr_audpc_log_slope	criollo	gblup	0.1	LOLITAWALK1	-0.839067	-0.821435
fpr_audpc_log_slope	criollo	gblup	0.1	LUKER40	0.297385	0.400016
fpr_audpc_log_slope	criollo	gblup	0.1	LUKER50	-1.13457	-0.964839
fpr_audpc_log_slope	criollo	gblup	0.1	P12	1.85256	1.69324
fpr_audpc_log_slope	criollo	gblup	0.1	P18	0.73549	0.645863
fpr_audpc_log_slope	criollo	gblup	0.1	P7	1.57738	1.51565
fpr_audpc_log_slope	criollo	gblup	0.1	PA121	-0.852705	-0.523659
fpr_audpc_log_slope	criollo	gblup	0.1	PA150	0.735937	0.412114
fpr_audpc_log_slope	criollo	gblup	0.1	PA46	-0.876534	-0.806009
fpr_audpc_log_slope	criollo	gblup	0.1	PA67	0.177668	0.180383
fpr_audpc_log_slope	criollo	gblup	0.1	POBLACIONHUILA	0.12162	-0.00769065
fpr_audpc_log_slope	criollo	gblup	0.1	POBLACIONTUMACO	0.281235	0.314153
fpr_audpc_log_slope	criollo	gblup	0.1	R105	-0.573473	-0.250787
fpr_audpc_log_slope	criollo	gblup	0.1	R13	0.940454	0.706755
fpr_audpc_log_slope	criollo	gblup	0.1	R2	0.854616	0.573235
fpr_audpc_log_slope	criollo	gblup	0.1	R41	0.855624	0.638104
fpr_audpc_log_slope	criollo	gblup	0.1	SC45	0.142759	0.123617
fpr_audpc_log_slope	criollo	gblup	0.1	SC49	-1.11726	-0.962055
fpr_audpc_log_slope	criollo	gblup	0.1	SC5	0.214489	0.173668
fpr_audpc_log_slope	criollo	gblup	0.1	SC6	-0.497667	-0.233121
fpr_audpc_log_slope	criollo	gblup	0.1	SCA12	1.19874	1.08482
fpr_audpc_log_slope	criollo	gblup	0.1	SCA6	0.651611	0.806282
fpr_audpc_log_slope	criollo	gblup	0.1	SCA9	1.84328	1.72627
fpr_audpc_log_slope	criollo	gblup	0.1	SCC21	-0.0388192	0.0295436
fpr_audpc_log_slope	criollo	gblup	0.1	SCC61	-0.0590295	-0.0172991
fpr_audpc_log_slope	criollo	gblup	0.1	SCC85	-2.55287	-2.27425
fpr_audpc_log_slope	criollo	gblup	0.1	SCC86	-1.2041	-1.25736
fpr_audpc_log_slope	criollo	gblup	0.1	SPA10	1.27945	1.19647
fpr_audpc_log_slope	criollo	gblup	0.1	SPA12	0.537281	0.467041
fpr_audpc_log_slope	criollo	gblup	0.1	SUI61	-0.678948	-0.523023
fpr_audpc_log_slope	criollo	gblup	0.1	SUI72	-2.32905	-1.93565
fpr_audpc_log_slope	criollo	gblup	0.1	SUI83	-0.47047	-0.384848
fpr_audpc_log_slope	criollo	gblup	0.1	SUI99	-0.425343	-0.43874
fpr_audpc_log_slope	criollo	gblup	0.1	TCS01	0.82271	0.0833018
fpr_audpc_log_slope	criollo	gblup	0.1	TCS06	-1.52264	-1.11962
fpr_audpc_log_slope	criollo	gblup	0.1	TCS13	-0.694908	-0.534583
fpr_audpc_log_slope	criollo	gblup	0.1	TCS19	-0.880849	-0.774427
fpr_audpc_log_slope	criollo	gblup	0.1	TCS22	-0.568082	-0.531591
fpr_audpc_log_slope	criollo	gblup	0.1	TCS24	0.108953	0.0755792
fpr_audpc_log_slope	criollo	gblup	0.1	TCS25	-1.2209	-0.994567
fpr_audpc_log_slope	criollo	gblup	0.1	TCS26	-0.825043	-0.883678
fpr_audpc_log_slope	criollo	gblup	0.1	TCS29	0.702474	0.61911
fpr_audpc_log_slope	criollo	gblup	0.1	TCS30	0.56771	0.481887
fpr_audpc_log_slope	criollo	gblup	0.1	TCS31	0.298708	0.313046
fpr_audpc_log_slope	criollo	gblup	0.1	TCS34	0.708639	0.420244
fpr_audpc_log_slope	criollo	gblup	0.1	TCS35	-0.0124173	-0.0186065
fpr_audpc_log_slope	criollo	gblup	0.1	TCS36	-0.0429435	-0.107678
fpr_audpc_log_slope	criollo	gblup	0.1	TCS37	-0.798858	-0.621739
fpr_audpc_log_slope	criollo	gblup	0.1	TCS38	0.229495	0.212822
fpr_audpc_log_slope	criollo	gblup	0.1	TCS39	0.0874679	0.0377377
fpr_audpc_log_slope	criollo	gblup	0.1	TO5	-0.0809475	-0.0716673
fpr_audpc_log_slope	criollo	gblup	0.1	TSA141	1.51924	1.38808
fpr_audpc_log_slope	criollo	gblup	0.1	TSH565	1.31349	1.19147
fpr_audpc_log_slope	criollo	gblup	0.1	TSH792	1.23297	1.21439
fpr_audpc_log_slope	criollo	gblup	0.1	TSH812	0.622205	0.618268
fpr_audpc_log_slope	criollo	gblup	0.1	TUMACO	0.12533	0.216219
fpr_audpc_log_slope	criollo	gblup	0.1	TUMACO6	0.738433	0.69558
fpr_audpc_log_slope	criollo	gblup	0.1	UF273	-0.935715	-0.814763
fpr_audpc_log_slope	criollo	gblup	0.1	UF667	0.91537	0.690582
fpr_audpc_log_slope	criollo	gblup	0.1	UF676	0.330978	0.228584
flower_wbd_audpc_log_intercept	criollo	gblup	0.1	830713	-0.91742	-0.868368
flower_wbd_audpc_log_intercept	criollo	gblup	0.1	830714	-0.0912998	-0.0683587
flower_wbd_audpc_log_intercept	criollo	gblup	0.1	830723	-0.455194	-0.454986
flower_wbd_audpc_log_intercept	criollo	gblup	0.1	ABC007	-1.26745	-1.03614
flower_wbd_audpc_log_intercept	criollo	gblup	0.1	C58	1.15726	0.853899
flower_wbd_audpc_log_intercept	criollo	gblup	0.1	CAP34	1.26317	1.07829
flower_wbd_audpc_log_intercept	criollo	gblup	0.1	CATONGO	1.01849	0.856013
flower_wbd_audpc_log_intercept	criollo	gblup	0.1	CCN51	-0.337256	-0.350077
flower_wbd_audpc_log_intercept	criollo	gblup	0.1	CHOCO774	-0.626954	-0.236018
flower_wbd_audpc_log_intercept	criollo	gblup	0.1	CRICF13	-0.71222	-0.611305
flower_wbd_audpc_log_intercept	criollo	gblup	0.1	DONDIEGO	-0.508516	-0.462373
flower_wbd_audpc_log_intercept	criollo	gblup	0.1	EBC06	-1.42816	-1.39823
flower_wbd_audpc_log_intercept	criollo	gblup	0.1	EBC09	-1.01585	-1.00414
flower_wbd_audpc_log_intercept	criollo	gblup	0.1	EBC119	-0.863814	-0.919656
flower_wbd_audpc_log_intercept	criollo	gblup	0.1	EBC148	0.521958	0.469305
flower_wbd_audpc_log_intercept	criollo	gblup	0.1	EBC58	-0.75488	-0.782797
flower_wbd_audpc_log_intercept	criollo	gblup	0.1	EET12	0.0155194	-0.0638305
flower_wbd_audpc_log_intercept	criollo	gblup	0.1	EET184	0.697084	0.550207
flower_wbd_audpc_log_intercept	criollo	gblup	0.1	EET377	-1.58263	-1.44042
flower_wbd_audpc_log_intercept	criollo	gblup	0.1	EET399	-1.2612	-1.01334
flower_wbd_audpc_log_intercept	criollo	gblup	0.1	EET400	-1.05389	-0.96309
flower_wbd_audpc_log_intercept	criollo	gblup	0.1	EET6	-1.10362	-0.851608
flower_wbd_audpc_log_intercept	criollo	gblup	0.1	EET61	-0.476444	-0.499172
flower_wbd_audpc_log_intercept	criollo	gblup	0.1	EET62	-1.02557	-0.930012
flower_wbd_audpc_log_intercept	criollo	gblup	0.1	EET8	1.1006	1.09476
flower_wbd_audpc_log_intercept	criollo	gblup	0.1	EET9	1.45504	1.29483
flower_wbd_audpc_log_intercept	criollo	gblup	0.1	FCM17	-0.187167	-0.29563
flower_wbd_audpc_log_intercept	criollo	gblup	0.1	FCM19	-0.59001	-0.469898
flower_wbd_audpc_log_intercept	criollo	gblup	0.1	FCM3	-1.2612	-1.1867
flower_wbd_audpc_log_intercept	criollo	gblup	0.1	FCM30	-0.807053	-0.731798
flower_wbd_audpc_log_intercept	criollo	gblup	0.1	FCM39	-0.801281	-0.676083
flower_wbd_audpc_log_intercept	criollo	gblup	0.1	GS06	-0.639563	-0.371487
flower_wbd_audpc_log_intercept	criollo	gblup	0.1	GS29	-1.41879	-1.32498
flower_wbd_audpc_log_intercept	criollo	gblup	0.1	ICA2	0.7539	0.818557
flower_wbd_audpc_log_intercept	criollo	gblup	0.1	ICA212	-1.11298	-1.08111
flower_wbd_audpc_log_intercept	criollo	gblup	0.1	ICS1	0.806668	0.678963
flower_wbd_audpc_log_intercept	criollo	gblup	0.1	ICS39	1.46896	1.38906
flower_wbd_audpc_log_intercept	criollo	gblup	0.1	ICS40	2.28004	1.76425
flower_wbd_audpc_log_intercept	criollo	gblup	0.1	ICS60	2.20431	1.92152
flower_wbd_audpc_log_intercept	criollo	gblup	0.1	ICS95	0.723008	0.621004
flower_wbd_audpc_log_intercept	criollo	gblup	0.1	IMC60	-0.261292	-0.26248
flower_wbd_audpc_log_intercept	criollo	gblup	0.1	IMC67	-0.177521	-0.304751
flower_wbd_audpc_log_intercept	criollo	gblup	0.1	LOLITAWALK1	-0.104477	-0.163174
flower_wbd_audpc_log_intercept	criollo	gblup	0.1	LUKER40	0.0497136	0.0353839
flower_wbd_audpc_log_intercept	criollo	gblup	0.1	LUKER50	-0.591546	-0.572213
flower_wbd_audpc_log_intercept	criollo	gblup	0.1	P12	0.196595	0.123243
flower_wbd_audpc_log_intercept	criollo	gblup	0.1	P18	-0.415155	-0.448369
flower_wbd_audpc_log_intercept	criollo	gblup	0.1	P7	-0.232175	-0.142999
flower_wbd_audpc_log_intercept	criollo	gblup	0.1	PA121	-1.26433	-1.15579
flower_wbd_audpc_log_intercept	criollo	gblup	0.1	PA150	-0.698191	-0.828524
flower_wbd_audpc_log_intercept	criollo	gblup	0.1	PA46	-0.92237	-0.989326
flower_wbd_audpc_log_intercept	criollo	gblup	0.1	PA67	0.618589	0.575657
flower_wbd_audpc_log_intercept	criollo	gblup	0.1	POBLACIONHUILA	-0.181852	-0.321368
flower_wbd_audpc_log_intercept	criollo	gblup	0.1	POBLACIONTUMACO	-0.0655341	0.0139403
flower_wbd_audpc_log_intercept	criollo	gblup	0.1	R105	1.50164	1.43663
flower_wbd_audpc_log_intercept	criollo	gblup	0.1	R13	2.23775	1.90984
flower_wbd_audpc_log_intercept	criollo	gblup	0.1	R2	2.21724	1.81627
flower_wbd_audpc_log_intercept	criollo	gblup	0.1	R41	2.27739	1.89871
flower_wbd_audpc_log_intercept	criollo	gblup	0.1	SC45	0.758751	0.786532
flower_wbd_audpc_log_intercept	criollo	gblup	0.1	SC49	-0.984799	-0.720772
flower_wbd_audpc_log_intercept	criollo	gblup	0.1	SC5	1.22856	1.09055
flower_wbd_audpc_log_intercept	criollo	gblup	0.1	SC6	0.791142	0.837932
flower_wbd_audpc_log_intercept	criollo	gblup	0.1	SCA12	0.558397	0.43646
flower_wbd_audpc_log_intercept	criollo	gblup	0.1	SCA6	0.223888	0.269819
flower_wbd_audpc_log_intercept	criollo	gblup	0.1	SCA9	0.918596	0.754536
flower_wbd_audpc_log_intercept	criollo	gblup	0.1	SCC21	0.754414	0.714099
flower_wbd_audpc_log_intercept	criollo	gblup	0.1	SCC61	1.08411	0.894457
flower_wbd_audpc_log_intercept	criollo	gblup	0.1	SCC85	-1.58263	-1.52877
flower_wbd_audpc_log_intercept	criollo	gblup	0.1	SCC86	-1.58263	-1.54572
flower_wbd_audpc_log_intercept	criollo	gblup	0.1	SPA10	-0.351809	-0.345073
flower_wbd_audpc_log_intercept	criollo	gblup	0.1	SPA12	0.487215	0.343216
flower_wbd_audpc_log_intercept	criollo	gblup	0.1	SUI61	-0.805226	-0.72051
flower_wbd_audpc_log_intercept	criollo	gblup	0.1	SUI72	-0.236618	-0.356949
flower_wbd_audpc_log_intercept	criollo	gblup	0.1	SUI83	0.254111	0.208057
flower_wbd_audpc_log_intercept	criollo	gblup	0.1	SUI99	-0.365455	-0.473899
flower_wbd_audpc_log_intercept	criollo	gblup	0.1	TCS01	-0.772853	-0.632566
flower_wbd_audpc_log_intercept	criollo	gblup	0.1	TCS06	0.131131	-0.108024
flower_wbd_audpc_log_intercept	criollo	gblup	0.1	TCS13	-0.409865	-0.346491
flower_wbd_audpc_log_intercept	criollo	gblup	0.1	TCS19	-0.697547	-0.591084
flower_wbd_audpc_log_intercept	criollo	gblup	0.1	TCS22	-1.04563	-0.821345
flower_wbd_audpc_log_intercept	criollo	gblup	0.1	TCS24	0.335451	0.206765
flower_wbd_audpc_log_intercept	criollo	gblup	0.1	TCS25	-0.914296	-0.849058
flower_wbd_audpc_log_intercept	criollo	gblup	0.1	TCS26	-0.547176	-0.505571
flower_wbd_audpc_log_intercept	criollo	gblup	0.1	TCS29	0.665586	0.528354
flower_wbd_audpc_log_intercept	criollo	gblup	0.1	TCS30	0.527932	0.425422
flower_wbd_audpc_log_intercept	criollo	gblup	0.1	TCS31	0.289235	0.285446
flower_wbd_audpc_log_intercept	criollo	gblup	0.1	TCS34	0.869364	0.848342
flower_wbd_audpc_log_intercept	criollo	gblup	0.1	TCS35	0.400664	0.599594
flower_wbd_audpc_log_intercept	criollo	gblup	0.1	TCS36	-0.3954	-0.455026
flower_wbd_audpc_log_intercept	criollo	gblup	0.1	TCS37	-0.496462	-0.414385
flower_wbd_audpc_log_intercept	criollo	gblup	0.1	TCS38	-0.59729	-0.551527
flower_wbd_audpc_log_intercept	criollo	gblup	0.1	TCS39	-0.959693	-0.868506
flower_wbd_audpc_log_intercept	criollo	gblup	0.1	TO5	-0.955157	-0.963752
flower_wbd_audpc_log_intercept	criollo	gblup	0.1	TSA141	1.53298	1.26354
flower_wbd_audpc_log_intercept	criollo	gblup	0.1	TSH565	0.400401	0.333048
flower_wbd_audpc_log_intercept	criollo	gblup	0.1	TSH792	1.70595	1.51435
flower_wbd_audpc_log_intercept	criollo	gblup	0.1	TSH812	0.259006	0.253381
flower_wbd_audpc_log_intercept	criollo	gblup	0.1	TUMACO	1.15359	1.04148
flower_wbd_audpc_log_intercept	criollo	gblup	0.1	TUMACO6	-0.494846	-0.348365
flower_wbd_audpc_log_intercept	criollo	gblup	0.1	UF273	-1.58263	-1.52977
flower_wbd_audpc_log_intercept	criollo	gblup	0.1	UF667	1.98736	1.73179
flower_wbd_audpc_log_intercept	criollo	gblup	0.1	UF676	1.11014	1.08822
flower_wbd_audpc_log_slope	criollo	gblup	0.1	830713	0.895242	0.859742
flower_wbd_audpc_log_slope	criollo	gblup	0.1	830714	0.148144	0.110543
flower_wbd_audpc_log_slope	criollo	gblup	0.1	830723	0.443252	0.442004
flower_wbd_audpc_log_slope	criollo	gblup	0.1	ABC007	1.30811	1.06523
flower_wbd_audpc_log_slope	criollo	gblup	0.1	C58	-1.16434	-0.861483
flower_wbd_audpc_log_slope	criollo	gblup	0.1	CAP34	-1.20599	-1.03543
flower_wbd_audpc_log_slope	criollo	gblup	0.1	CATONGO	-1.00989	-0.847546
flower_wbd_audpc_log_slope	criollo	gblup	0.1	CCN51	0.302827	0.312895
flower_wbd_audpc_log_slope	criollo	gblup	0.1	CHOCO774	0.567682	0.203025
flower_wbd_audpc_log_slope	criollo	gblup	0.1	CRICF13	0.765308	0.648626
flower_wbd_audpc_log_slope	criollo	gblup	0.1	DONDIEGO	0.267733	0.250096
flower_wbd_audpc_log_slope	criollo	gblup	0.1	EBC06	1.48935	1.45288
flower_wbd_audpc_log_slope	criollo	gblup	0.1	EBC09	1.06808	1.05314
flower_wbd_audpc_log_slope	criollo	gblup	0.1	EBC119	0.84451	0.904405
flower_wbd_audpc_log_slope	criollo	gblup	0.1	EBC148	-0.620997	-0.556186
flower_wbd_audpc_log_slope	criollo	gblup	0.1	EBC58	0.686381	0.727995
flower_wbd_audpc_log_slope	criollo	gblup	0.1	EET12	-0.0190935	0.060252
flower_wbd_audpc_log_slope	criollo	gblup	0.1	EET184	-0.71765	-0.573671
flower_wbd_audpc_log_slope	criollo	gblup	0.1	EET377	1.57614	1.42326
flower_wbd_audpc_log_slope	criollo	gblup	0.1	EET399	1.21367	0.970555
flower_wbd_audpc_log_slope	criollo	gblup	0.1	EET400	1.05171	0.964224
flower_wbd_audpc_log_slope	criollo	gblup	0.1	EET6	1.07965	0.828665
flower_wbd_audpc_log_slope	criollo	gblup	0.1	EET61	0.432731	0.459425
flower_wbd_audpc_log_slope	criollo	gblup	0.1	EET62	1.00571	0.914343
flower_wbd_audpc_log_slope	criollo	gblup	0.1	EET8	-1.16481	-1.14445
flower_wbd_audpc_log_slope	criollo	gblup	0.1	EET9	-1.49754	-1.32892
flower_wbd_audpc_log_slope	criollo	gblup	0.1	FCM17	0.113139	0.240801
flower_wbd_audpc_log_slope	criollo	gblup	0.1	FCM19	0.638986	0.511195
flower_wbd_audpc_log_slope	criollo	gblup	0.1	FCM3	1.21367	1.14084
flower_wbd_audpc_log_slope	criollo	gblup	0.1	FCM30	0.883746	0.79837
flower_wbd_audpc_log_slope	criollo	gblup	0.1	FCM39	0.796478	0.667797
flower_wbd_audpc_log_slope	criollo	gblup	0.1	GS06	0.600039	0.339362
flower_wbd_audpc_log_slope	criollo	gblup	0.1	GS29	1.34768	1.27043
flower_wbd_audpc_log_slope	criollo	gblup	0.1	ICA2	-0.657827	-0.757556
flower_wbd_audpc_log_slope	criollo	gblup	0.1	ICA212	1.22132	1.17898
flower_wbd_audpc_log_slope	criollo	gblup	0.1	ICS1	-0.824418	-0.699258
flower_wbd_audpc_log_slope	criollo	gblup	0.1	ICS39	-1.49874	-1.41416
flower_wbd_audpc_log_slope	criollo	gblup	0.1	ICS40	-2.26257	-1.75513
flower_wbd_audpc_log_slope	criollo	gblup	0.1	ICS60	-2.30757	-1.99562
flower_wbd_audpc_log_slope	criollo	gblup	0.1	ICS95	-0.812741	-0.692071
flower_wbd_audpc_log_slope	criollo	gblup	0.1	IMC60	0.296144	0.29993
flower_wbd_audpc_log_slope	criollo	gblup	0.1	IMC67	0.15083	0.303734
flower_wbd_audpc_log_slope	criollo	gblup	0.1	LOLITAWALK1	0.112159	0.158609
flower_wbd_audpc_log_slope	criollo	gblup	0.1	LUKER40	-0.153992	-0.114995
flower_wbd_audpc_log_slope	criollo	gblup	0.1	LUKER50	0.756257	0.717545
flower_wbd_audpc_log_slope	criollo	gblup	0.1	P12	-0.199004	-0.12679
flower_wbd_audpc_log_slope	criollo	gblup	0.1	P18	0.54734	0.556427
flower_wbd_audpc_log_slope	criollo	gblup	0.1	P7	0.411557	0.287385
flower_wbd_audpc_log_slope	criollo	gblup	0.1	PA121	1.26089	1.13324
flower_wbd_audpc_log_slope	criollo	gblup	0.1	PA150	0.553189	0.721038
flower_wbd_audpc_log_slope	criollo	gblup	0.1	PA46	0.970089	1.02539
flower_wbd_audpc_log_slope	criollo	gblup	0.1	PA67	-0.531018	-0.49509
flower_wbd_audpc_log_slope	criollo	gblup	0.1	POBLACIONHUILA	0.0838755	0.234372
flower_wbd_audpc_log_slope	criollo	gblup	0.1	POBLACIONTUMACO	-0.0492986	-0.112052
flower_wbd_audpc_log_slope	criollo	gblup	0.1	R105	-1.37335	-1.35944
flower_wbd_audpc_log_slope	criollo	gblup	0.1	R13	-2.12339	-1.82274
flower_wbd_audpc_log_slope	criollo	gblup	0.1	R2	-2.13889	-1.76609
flower_wbd_audpc_log_slope	criollo	gblup	0.1	R41	-2.21974	-1.86084
flower_wbd_audpc_log_slope	criollo	gblup	0.1	SC45	-0.780704	-0.799883
flower_wbd_audpc_log_slope	criollo	gblup	0.1	SC49	0.858261	0.623812
flower_wbd_audpc_log_slope	criollo	gblup	0.1	SC5	-1.25228	-1.11487
flower_wbd_audpc_log_slope	criollo	gblup	0.1	SC6	-0.912899	-0.910151
flower_wbd_audpc_log_slope	criollo	gblup	0.1	SCA12	-0.523037	-0.419074
flower_wbd_audpc_log_slope	criollo	gblup	0.1	SCA6	-0.262491	-0.304194
flower_wbd_audpc_log_slope	criollo	gblup	0.1	SCA9	-1.04157	-0.849821
flower_wbd_audpc_log_slope	criollo	gblup	0.1	SCC21	-0.660184	-0.636403
flower_wbd_audpc_log_slope	criollo	gblup	0.1	SCC61	-1.05927	-0.869874
flower_wbd_audpc_log_slope	criollo	gblup	0.1	SCC85	1.57614	1.52843
flower_wbd_audpc_log_slope	criollo	gblup	0.1	SCC86	1.57614	1.54228
flower_wbd_audpc_log_slope	criollo	gblup	0.1	SPA10	0.464409	0.44462
flower_wbd_audpc_log_slope	criollo	gblup	0.1	SPA12	-0.386413	-0.254738
flower_wbd_audpc_log_slope	criollo	gblup	0.1	SUI61	0.856123	0.764019
flower_wbd_audpc_log_slope	criollo	gblup	0.1	SUI72	0.320439	0.427317
flower_wbd_audpc_log_slope	criollo	gblup	0.1	SUI83	-0.302842	-0.244086
flower_wbd_audpc_log_slope	criollo	gblup	0.1	SUI99	0.229087	0.362156
flower_wbd_audpc_log_slope	criollo	gblup	0.1	TCS01	0.958144	0.75889
flower_wbd_audpc_log_slope	criollo	gblup	0.1	TCS06	-0.18491	0.106463
flower_wbd_audpc_log_slope	criollo	gblup	0.1	TCS13	0.534256	0.449213
flower_wbd_audpc_log_slope	criollo	gblup	0.1	TCS19	0.75283	0.63618
flower_wbd_audpc_log_slope	criollo	gblup	0.1	TCS22	0.926861	0.729523
flower_wbd_audpc_log_slope	criollo	gblup	0.1	TCS24	-0.196267	-0.0847324
flower_wbd_audpc_log_slope	criollo	gblup	0.1	TCS25	0.848019	0.790906
flower_wbd_audpc_log_slope	criollo	gblup	0.1	TCS26	0.651025	0.600907
flower_wbd_audpc_log_slope	criollo	gblup	0.1	TCS29	-0.626043	-0.497623
flower_wbd_audpc_log_slope	criollo	gblup	0.1	TCS30	-0.296602	-0.222187
flower_wbd_audpc_log_slope	criollo	gblup	0.1	TCS31	-0.0933884	-0.11374
flower_wbd_audpc_log_slope	criollo	gblup	0.1	TCS34	-0.783108	-0.80233
flower_wbd_audpc_log_slope	criollo	gblup	0.1	TCS35	-0.47721	-0.63502
flower_wbd_audpc_log_slope	criollo	gblup	0.1	TCS36	0.267903	0.3454
flower_wbd_audpc_log_slope	criollo	gblup	0.1	TCS37	0.475721	0.396754
flower_wbd_audpc_log_slope	criollo	gblup	0.1	TCS38	0.552367	0.504101
flower_wbd_audpc_log_slope	criollo	gblup	0.1	TCS39	0.942914	0.853256
flower_wbd_audpc_log_slope	criollo	gblup	0.1	TO5	1.03263	1.02944
flower_wbd_audpc_log_slope	criollo	gblup	0.1	TSA141	-1.61108	-1.31979
flower_wbd_audpc_log_slope	criollo	gblup	0.1	TSH565	-0.525676	-0.43822
flower_wbd_audpc_log_slope	criollo	gblup	0.1	TSH792	-1.69442	-1.50347
flower_wbd_audpc_log_slope	criollo	gblup	0.1	TSH812	-0.371875	-0.350256
flower_wbd_audpc_log_slope	criollo	gblup	0.1	TUMACO	-1.10942	-1.0045
flower_wbd_audpc_log_slope	criollo	gblup	0.1	TUMACO6	0.436841	0.299144
flower_wbd_audpc_log_slope	criollo	gblup	0.1	UF273	1.57614	1.52363
flower_wbd_audpc_log_slope	criollo	gblup	0.1	UF667	-2.06645	-1.78855
flower_wbd_audpc_log_slope	criollo	gblup	0.1	UF676	-1.16886	-1.11657
branch_wbd_audpc_log_intercept	criollo	gblup	0.1	830713	-0.845968	-0.877963
branch_wbd_audpc_log_intercept	criollo	gblup	0.1	830714	0.91925	0.833604
branch_wbd_audpc_log_intercept	criollo	gblup	0.1	830723	0.782048	0.653895
branch_wbd_audpc_log_intercept	criollo	gblup	0.1	ABC007	-0.877602	-0.68039
branch_wbd_audpc_log_intercept	criollo	gblup	0.1	C58	2.31113	1.8959
branch_wbd_audpc_log_intercept	criollo	gblup	0.1	CAP34	-0.103014	-0.0809982
branch_wbd_audpc_log_intercept	criollo	gblup	0.1	CATONGO	1.81157	1.6527
branch_wbd_audpc_log_intercept	criollo	gblup	0.1	CCN51	-0.479475	-0.446452
branch_wbd_audpc_log_intercept	criollo	gblup	0.1	CHOCO774	1.13029	1.06914
branch_wbd_audpc_log_intercept	criollo	gblup	0.1	CRICF13	-1.50268	-1.2651
branch_wbd_audpc_log_intercept	criollo	gblup	0.1	DONDIEGO	-1.17694	-1.1289
branch_wbd_audpc_log_intercept	criollo	gblup	0.1	EBC06	-1.31514	-1.28609
branch_wbd_audpc_log_intercept	criollo	gblup	0.1	EBC09	-0.448964	-0.522148
branch_wbd_audpc_log_intercept	criollo	gblup	0.1	EBC119	-0.730585	-0.701006
branch_wbd_audpc_log_intercept	criollo	gblup	0.1	EBC148	0.128546	0.130824
branch_wbd_audpc_log_intercept	criollo	gblup	0.1	EBC58	-0.531827	-0.572036
branch_wbd_audpc_log_intercept	criollo	gblup	0.1	EET12	0.552815	0.50087
branch_wbd_audpc_log_intercept	criollo	gblup	0.1	EET184	1.23529	1.10674
branch_wbd_audpc_log_intercept	criollo	gblup	0.1	EET377	-1.76665	-1.35615
branch_wbd_audpc_log_intercept	criollo	gblup	0.1	EET399	-0.63135	-0.543909
branch_wbd_audpc_log_intercept	criollo	gblup	0.1	EET400	0.445249	0.324516
branch_wbd_audpc_log_intercept	criollo	gblup	0.1	EET6	1.58556	1.35913
branch_wbd_audpc_log_intercept	criollo	gblup	0.1	EET61	1.7127	1.43549
branch_wbd_audpc_log_intercept	criollo	gblup	0.1	EET62	-0.358554	-0.182489
branch_wbd_audpc_log_intercept	criollo	gblup	0.1	EET8	1.68829	1.33008
branch_wbd_audpc_log_intercept	criollo	gblup	0.1	EET9	1.24354	1.09152
branch_wbd_audpc_log_intercept	criollo	gblup	0.1	FCM17	-0.0658398	-0.150567
branch_wbd_audpc_log_intercept	criollo	gblup	0.1	FCM19	-1.77548	-1.61579
branch_wbd_audpc_log_intercept	criollo	gblup	0.1	FCM3	-0.477349	-0.545408
branch_wbd_audpc_log_intercept	criollo	gblup	0.1	FCM30	-0.333153	-0.349901
branch_wbd_audpc_log_intercept	criollo	gblup	0.1	FCM39	-0.436406	-0.382454
branch_wbd_audpc_log_intercept	criollo	gblup	0.1	GS06	-0.710375	-0.295236
branch_wbd_audpc_log_intercept	criollo	gblup	0.1	GS29	0.0900733	-0.218681
branch_wbd_audpc_log_intercept	criollo	gblup	0.1	ICA2	0.0973979	0.259078
branch_wbd_audpc_log_intercept	criollo	gblup	0.1	ICA212	-0.709659	-0.704495
branch_wbd_audpc_log_intercept	criollo	gblup	0.1	ICS1	0.340567	0.316802
branch_wbd_audpc_log_intercept	criollo	gblup	0.1	ICS39	1.9087	1.56605
branch_wbd_audpc_log_intercept	criollo	gblup	0.1	ICS40	1.94201	1.43101
branch_wbd_audpc_log_intercept	criollo	gblup	0.1	ICS60	2.48484	1.99764
branch_wbd_audpc_log_intercept	criollo	gblup	0.1	ICS95	0.269267	0.155081
branch_wbd_audpc_log_intercept	criollo	gblup	0.1	IMC60	-1.61074	-1.46267
branch_wbd_audpc_log_intercept	criollo	gblup	0.1	IMC67	-1.13641	-1.10039
branch_wbd_audpc_log_intercept	criollo	gblup	0.1	LOLITAWALK1	-0.28477	-0.412254
branch_wbd_audpc_log_intercept	criollo	gblup	0.1	LUKER40	-0.583496	-0.533217
branch_wbd_audpc_log_intercept	criollo	gblup	0.1	LUKER50	1.0841	0.811575
branch_wbd_audpc_log_intercept	criollo	gblup	0.1	P12	-1.49386	-1.41077
branch_wbd_audpc_log_intercept	criollo	gblup	0.1	P18	0.0830506	-0.03729
branch_wbd_audpc_log_intercept	criollo	gblup	0.1	P7	-0.588657	-0.471991
branch_wbd_audpc_log_intercept	criollo	gblup	0.1	PA121	-0.668716	-0.672655
branch_wbd_audpc_log_intercept	criollo	gblup	0.1	PA150	-0.457773	-0.518084
branch_wbd_audpc_log_intercept	criollo	gblup	0.1	PA46	-1.49386	-1.45664
branch_wbd_audpc_log_intercept	criollo	gblup	0.1	PA67	0.520532	0.510833
branch_wbd_audpc_log_intercept	criollo	gblup	0.1	POBLACIONHUILA	1.19428	0.98951
branch_wbd_audpc_log_intercept	criollo	gblup	0.1	POBLACIONTUMACO	0.829196	0.789283
branch_wbd_audpc_log_intercept	criollo	gblup	0.1	R105	0.327803	0.446354
branch_wbd_audpc_log_intercept	criollo	gblup	0.1	R13	1.14418	0.964304
branch_wbd_audpc_log_intercept	criollo	gblup	0.1	R2	0.363171	0.445633
branch_wbd_audpc_log_intercept	criollo	gblup	0.1	R41	1.18656	0.998975
branch_wbd_audpc_log_intercept	criollo	gblup	0.1	SC45	0.709964	0.590891
branch_wbd_audpc_log_intercept	criollo	gblup	0.1	SC49	-1.30115	-1.05037
branch_wbd_audpc_log_intercept	criollo	gblup	0.1	SC5	0.327595	0.344372
branch_wbd_audpc_log_intercept	criollo	gblup	0.1	SC6	-0.0958902	0.128795
branch_wbd_audpc_log_intercept	criollo	gblup	0.1	SCA12	0.149644	0.0884192
branch_wbd_audpc_log_intercept	criollo	gblup	0.1	SCA6	-0.0224183	-0.0479193
branch_wbd_audpc_log_intercept	criollo	gblup	0.1	SCA9	0.597457	0.450673
branch_wbd_audpc_log_intercept	criollo	gblup	0.1	SCC21	0.933843	0.841316
branch_wbd_audpc_log_intercept	criollo	gblup	0.1	SCC61	0.362163	0.206315
branch_wbd_audpc_log_intercept	criollo	gblup	0.1	SCC85	-2.0571	-1.89673
branch_wbd_audpc_log_intercept	criollo	gblup	0.1	SCC86	-1.58277	-1.61355
branch_wbd_audpc_log_intercept	criollo	gblup	0.1	SPA10	0.289693	0.149012
branch_wbd_audpc_log_intercept	criollo	gblup	0.1	SPA12	-0.0868484	-0.120572
branch_wbd_audpc_log_intercept	criollo	gblup	0.1	SUI61	-1.47621	-1.24694
branch_wbd_audpc_log_intercept	criollo	gblup	0.1	SUI72	-0.0592856	-0.322511
branch_wbd_audpc_log_intercept	criollo	gblup	0.1	SUI83	0.291515	0.169112
branch_wbd_audpc_log_intercept	criollo	gblup	0.1	SUI99	-1.76665	-1.68134
branch_wbd_audpc_log_intercept	criollo	gblup	0.1	TCS01	-0.720261	-0.903563
branch_wbd_audpc_log_intercept	criollo	gblup	0.1	TCS06	-1.33795	-1.24956
branch_wbd_audpc_log_intercept	criollo	gblup	0.1	TCS13	-0.249769	-0.287696
branch_wbd_audpc_log_intercept	criollo	gblup	0.1	TCS19	-1.20341	-1.06511
branch_wbd_audpc_log_intercept	criollo	gblup	0.1	TCS22	-0.279066	-0.325544
branch_wbd_audpc_log_intercept	criollo	gblup	0.1	TCS24	1.59483	1.3818
branch_wbd_audpc_log_intercept	criollo	gblup	0.1	TCS25	-0.462022	-0.462376
branch_wbd_audpc_log_intercept	criollo	gblup	0.1	TCS26	-0.0723429	-0.0389488
branch_wbd_audpc_log_intercept	criollo	gblup	0.1	TCS29	-0.174669	-0.153469
branch_wbd_audpc_log_intercept	criollo	gblup	0.1	TCS30	1.02557	0.9209
branch_wbd_audpc_log_intercept	criollo	gblup	0.1	TCS31	0.453056	0.371866
branch_wbd_audpc_log_intercept	criollo	gblup	0.1	TCS34	0.0284839	0.198433
branch_wbd_audpc_log_intercept	criollo	gblup	0.1	TCS35	0.284175	0.359657
branch_wbd_audpc_log_intercept	criollo	gblup	0.1	TCS36	-1.05266	-0.935096
branch_wbd_audpc_log_intercept	criollo	gblup	0.1	TCS37	1.54785	1.33838
branch_wbd_audpc_log_intercept	criollo	gblup	0.1	TCS38	-0.326657	-0.297155
branch_wbd_audpc_log_intercept	criollo	gblup	0.1	TCS39	0.16213	0.130885
branch_wbd_audpc_log_intercept	criollo	gblup	0.1	TO5	-1.12243	-1.02138
branch_wbd_audpc_log_intercept	criollo	gblup	0.1	TSA141	0.709858	0.550909
branch_wbd_audpc_log_intercept	criollo	gblup	0.1	TSH565	-0.313109	-0.284054
branch_wbd_audpc_log_intercept	criollo	gblup	0.1	TSH792	-0.41534	-0.373539
branch_wbd_audpc_log_intercept	criollo	gblup	0.1	TSH812	0.644132	0.668298
branch_wbd_audpc_log_intercept	criollo	gblup	0.1	TUMACO	0.385438	0.378874
branch_wbd_audpc_log_intercept	criollo	gblup	0.1	TUMACO6	0.388506	0.530674
branch_wbd_audpc_log_intercept	criollo	gblup	0.1	UF273	-1.25846	-1.15699
branch_wbd_audpc_log_intercept	criollo	gblup	0.1	UF667	0.464832	0.554942
branch_wbd_audpc_log_intercept	criollo	gblup	0.1	UF676	0.269005	0.443269
branch_wbd_audpc_log_slope	criollo	gblup	0.1	830713	-0.798816	-0.836394
branch_wbd_audpc_log_slope	criollo	gblup	0.1	830714	0.905002	0.821916
branch_wbd_audpc_log_slope	criollo	gblup	0.1	830723	0.775905	0.651323
branch_wbd_audpc_log_slope	criollo	gblup	0.1	ABC007	-0.912242	-0.708691
branch_wbd_audpc_log_slope	criollo	gblup	0.1	C58	2.31051	1.89217
branch_wbd_audpc_log_slope	criollo	gblup	0.1	CAP34	-0.088448	-0.0711284
branch_wbd_audpc_log_slope	criollo	gblup	0.1	CATONGO	1.82523	1.65955
branch_wbd_audpc_log_slope	criollo	gblup	0.1	CCN51	-0.565732	-0.522458
branch_wbd_audpc_log_slope	criollo	gblup	0.1	CHOCO774	1.08025	1.03108
branch_wbd_audpc_log_slope	criollo	gblup	0.1	CRICF13	-1.54625	-1.30057
branch_wbd_audpc_log_slope	criollo	gblup	0.1	DONDIEGO	-1.11898	-1.07709
branch_wbd_audpc_log_slope	criollo	gblup	0.1	EBC06	-1.30707	-1.27632
branch_wbd_audpc_log_slope	criollo	gblup	0.1	EBC09	-0.42345	-0.497832
branch_wbd_audpc_log_slope	criollo	gblup	0.1	EBC119	-0.692518	-0.668782
branch_wbd_audpc_log_slope	criollo	gblup	0.1	EBC148	0.139059	0.140095
branch_wbd_audpc_log_slope	criollo	gblup	0.1	EBC58	-0.498676	-0.540182
branch_wbd_audpc_log_slope	criollo	gblup	0.1	EET12	0.562478	0.507523
branch_wbd_audpc_log_slope	criollo	gblup	0.1	EET184	1.15995	1.04407
branch_wbd_audpc_log_slope	criollo	gblup	0.1	EET377	-1.75204	-1.34376
branch_wbd_audpc_log_slope	criollo	gblup	0.1	EET399	-0.644124	-0.5559
branch_wbd_audpc_log_slope	criollo	gblup	0.1	EET400	0.434852	0.317531
branch_wbd_audpc_log_slope	criollo	gblup	0.1	EET6	1.57935	1.34703
branch_wbd_audpc_log_slope	criollo	gblup	0.1	EET61	1.7115	1.42936
branch_wbd_audpc_log_slope	criollo	gblup	0.1	EET62	-0.406696	-0.22356
branch_wbd_audpc_log_slope	criollo	gblup	0.1	EET8	1.68447	1.33187
branch_wbd_audpc_log_slope	criollo	gblup	0.1	EET9	1.17585	1.03811
branch_wbd_audpc_log_slope	criollo	gblup	0.1	FCM17	-0.0288819	-0.121495
branch_wbd_audpc_log_slope	criollo	gblup	0.1	FCM19	-1.78368	-1.62125
branch_wbd_audpc_log_slope	criollo	gblup	0.1	FCM3	-0.456258	-0.53076
branch_wbd_audpc_log_slope	criollo	gblup	0.1	FCM30	-0.396003	-0.403023
branch_wbd_audpc_log_slope	criollo	gblup	0.1	FCM39	-0.504287	-0.444976
branch_wbd_audpc_log_slope	criollo	gblup	0.1	GS06	-0.784783	-0.357264
branch_wbd_audpc_log_slope	criollo	gblup	0.1	GS29	0.0968733	-0.212915
branch_wbd_audpc_log_slope	criollo	gblup	0.1	ICA2	0.123137	0.274728
branch_wbd_audpc_log_slope	criollo	gblup	0.1	ICA212	-0.639521	-0.641369
branch_wbd_audpc_log_slope	criollo	gblup	0.1	ICS1	0.242528	0.230701
branch_wbd_audpc_log_slope	criollo	gblup	0.1	ICS39	1.91119	1.5656
branch_wbd_audpc_log_slope	criollo	gblup	0.1	ICS40	1.97916	1.46028
branch_wbd_audpc_log_slope	criollo	gblup	0.1	ICS60	2.48476	1.99536
branch_wbd_audpc_log_slope	criollo	gblup	0.1	ICS95	0.267241	0.149265
branch_wbd_audpc_log_slope	criollo	gblup	0.1	IMC60	-1.62628	-1.47042
branch_wbd_audpc_log_slope	criollo	gblup	0.1	IMC67	-1.09952	-1.06654
branch_wbd_audpc_log_slope	criollo	gblup	0.1	LOLITAWALK1	-0.311625	-0.434063
branch_wbd_audpc_log_slope	criollo	gblup	0.1	LUKER40	-0.598403	-0.554904
branch_wbd_audpc_log_slope	criollo	gblup	0.1	LUKER50	1.00269	0.743158
branch_wbd_audpc_log_slope	criollo	gblup	0.1	P12	-1.51461	-1.4291
branch_wbd_audpc_log_slope	criollo	gblup	0.1	P18	0.0716926	-0.0494707
branch_wbd_audpc_log_slope	criollo	gblup	0.1	P7	-0.616911	-0.493676
branch_wbd_audpc_log_slope	criollo	gblup	0.1	PA121	-0.709139	-0.706545
branch_wbd_audpc_log_slope	criollo	gblup	0.1	PA150	-0.487916	-0.546598
branch_wbd_audpc_log_slope	criollo	gblup	0.1	PA46	-1.51461	-1.47406
branch_wbd_audpc_log_slope	criollo	gblup	0.1	PA67	0.527412	0.517079
branch_wbd_audpc_log_slope	criollo	gblup	0.1	POBLACIONHUILA	1.18625	0.988727
branch_wbd_audpc_log_slope	criollo	gblup	0.1	POBLACIONTUMACO	0.832367	0.797534
branch_wbd_audpc_log_slope	criollo	gblup	0.1	R105	0.334434	0.446253
branch_wbd_audpc_log_slope	criollo	gblup	0.1	R13	1.14933	0.96596
branch_wbd_audpc_log_slope	criollo	gblup	0.1	R2	0.335384	0.42516
branch_wbd_audpc_log_slope	criollo	gblup	0.1	R41	1.20353	1.00739
branch_wbd_audpc_log_slope	criollo	gblup	0.1	SC45	0.692663	0.583942
branch_wbd_audpc_log_slope	criollo	gblup	0.1	SC49	-1.25692	-1.01597
branch_wbd_audpc_log_slope	criollo	gblup	0.1	SC5	0.413394	0.41112
branch_wbd_audpc_log_slope	criollo	gblup	0.1	SC6	-0.0629036	0.152613
branch_wbd_audpc_log_slope	criollo	gblup	0.1	SCA12	0.115636	0.0545218
branch_wbd_audpc_log_slope	criollo	gblup	0.1	SCA6	-0.0680217	-0.0882518
branch_wbd_audpc_log_slope	criollo	gblup	0.1	SCA9	0.560595	0.418711
branch_wbd_audpc_log_slope	criollo	gblup	0.1	SCC21	0.969135	0.873299
branch_wbd_audpc_log_slope	criollo	gblup	0.1	SCC61	0.444361	0.28338
branch_wbd_audpc_log_slope	criollo	gblup	0.1	SCC85	-2.05274	-1.88658
branch_wbd_audpc_log_slope	criollo	gblup	0.1	SCC86	-1.52599	-1.56051
branch_wbd_audpc_log_slope	criollo	gblup	0.1	SPA10	0.355855	0.206116
branch_wbd_audpc_log_slope	criollo	gblup	0.1	SPA12	-0.10421	-0.134337
branch_wbd_audpc_log_slope	criollo	gblup	0.1	SUI61	-1.45133	-1.22805
branch_wbd_audpc_log_slope	criollo	gblup	0.1	SUI72	-0.0743482	-0.33413
branch_wbd_audpc_log_slope	criollo	gblup	0.1	SUI83	0.284026	0.166471
branch_wbd_audpc_log_slope	criollo	gblup	0.1	SUI99	-1.75204	-1.66734
branch_wbd_audpc_log_slope	criollo	gblup	0.1	TCS01	-0.655502	-0.866775
branch_wbd_audpc_log_slope	criollo	gblup	0.1	TCS06	-1.38885	-1.27505
branch_wbd_audpc_log_slope	criollo	gblup	0.1	TCS13	-0.307231	-0.335985
branch_wbd_audpc_log_slope	criollo	gblup	0.1	TCS19	-1.2139	-1.07117
branch_wbd_audpc_log_slope	criollo	gblup	0.1	TCS22	-0.247547	-0.2971
branch_wbd_audpc_log_slope	criollo	gblup	0.1	TCS24	1.68997	1.46343
branch_wbd_audpc_log_slope	criollo	gblup	0.1	TCS25	-0.401301	-0.408116
branch_wbd_audpc_log_slope	criollo	gblup	0.1	TCS26	-0.0521993	-0.0184877
branch_wbd_audpc_log_slope	criollo	gblup	0.1	TCS29	-0.180645	-0.159433
branch_wbd_audpc_log_slope	criollo	gblup	0.1	TCS30	1.10319	0.991915
branch_wbd_audpc_log_slope	criollo	gblup	0.1	TCS31	0.492947	0.411224
branch_wbd_audpc_log_slope	criollo	gblup	0.1	TCS34	0.0708703	0.231485
branch_wbd_audpc_log_slope	criollo	gblup	0.1	TCS35	0.290589	0.37264
branch_wbd_audpc_log_slope	criollo	gblup	0.1	TCS36	-1.10665	-0.982648
branch_wbd_audpc_log_slope	criollo	gblup	0.1	TCS37	1.58564	1.3705
branch_wbd_audpc_log_slope	criollo	gblup	0.1	TCS38	-0.275498	-0.251392
branch_wbd_audpc_log_slope	criollo	gblup	0.1	TCS39	0.160408	0.136127
branch_wbd_audpc_log_slope	criollo	gblup	0.1	TO5	-1.04938	-0.954872
branch_wbd_audpc_log_slope	criollo	gblup	0.1	TSA141	0.63922	0.488234
branch_wbd_audpc_log_slope	criollo	gblup	0.1	TSH565	-0.391646	-0.355242
branch_wbd_audpc_log_slope	criollo	gblup	0.1	TSH792	-0.398647	-0.360461
branch_wbd_audpc_log_slope	criollo	gblup	0.1	TSH812	0.632193	0.658139
branch_wbd_audpc_log_slope	criollo	gblup	0.1	TUMACO	0.371602	0.367811
branch_wbd_audpc_log_slope	criollo	gblup	0.1	TUMACO6	0.481038	0.604389
branch_wbd_audpc_log_slope	criollo	gblup	0.1	UF273	-1.2297	-1.12885
branch_wbd_audpc_log_slope	criollo	gblup	0.1	UF667	0.409305	0.513139
branch_wbd_audpc_log_slope	criollo	gblup	0.1	UF676	0.21963	0.414755

## Sheet: S3_Prediction_Matina
S3 Prediction Matina
Expanded genomic prediction outputs for the Matina-aligned SNP framework.
Prediction summary
Expanded cross-validation metrics for the Matina marker framework.
target	scheme	model	metric	mean	sd	ci_lower	ci_upper
legacy_healthy_pod_rate	random_cv	mean	pearson_r	-0.18288	0.0564455	-0.284116	-0.0955343
legacy_healthy_pod_rate	random_cv	mean	spearman_rho	-0.160766	0.0533067	-0.250794	-0.0729495
legacy_healthy_pod_rate	random_cv	mean	rmse	1.01021	0.0060198	1.00257	1.02294
legacy_healthy_pod_rate	random_cv	mean	r2	-0.0205669	0.0121914	-0.0464129	-0.00513853
legacy_healthy_pod_rate	random_cv	pc_ridge	pearson_r	0.445424	0.0400685	0.361052	0.506872
legacy_healthy_pod_rate	random_cv	pc_ridge	spearman_rho	0.373115	0.0358357	0.301822	0.428884
legacy_healthy_pod_rate	random_cv	pc_ridge	rmse	0.909198	0.0267969	0.864836	0.963894
legacy_healthy_pod_rate	random_cv	pc_ridge	r2	0.172642	0.0491584	0.070896	0.252059
legacy_healthy_pod_rate	random_cv	gblup	pearson_r	0.325132	0.0423729	0.258009	0.393202
legacy_healthy_pod_rate	random_cv	gblup	spearman_rho	0.309678	0.0453104	0.216813	0.377219
legacy_healthy_pod_rate	random_cv	gblup	rmse	0.961993	0.0223267	0.920152	1.00217
legacy_healthy_pod_rate	random_cv	gblup	r2	0.0740713	0.042997	-0.00435953	0.153299
legacy_healthy_pod_rate	block_cv	mean	pearson_r	-0.204345	0	-0.204345	-0.204345
legacy_healthy_pod_rate	block_cv	mean	spearman_rho	-0.171362	0	-0.171362	-0.171362
legacy_healthy_pod_rate	block_cv	mean	rmse	1.01963	0	1.01963	1.01963
legacy_healthy_pod_rate	block_cv	mean	r2	-0.0396383	0	-0.0396383	-0.0396383
legacy_healthy_pod_rate	block_cv	pc_ridge	pearson_r	0.0715744	0	0.0715744	0.0715744
legacy_healthy_pod_rate	block_cv	pc_ridge	spearman_rho	0.14998	0	0.14998	0.14998
legacy_healthy_pod_rate	block_cv	pc_ridge	rmse	1.42523	0	1.42523	1.42523
legacy_healthy_pod_rate	block_cv	pc_ridge	r2	-1.03129	0	-1.03129	-1.03129
legacy_healthy_pod_rate	block_cv	gblup	pearson_r	0.144747	0	0.144747	0.144747
legacy_healthy_pod_rate	block_cv	gblup	spearman_rho	0.168363	0	0.168363	0.168363
legacy_healthy_pod_rate	block_cv	gblup	rmse	1.00637	0	1.00637	1.00637
legacy_healthy_pod_rate	block_cv	gblup	r2	-0.0127841	0	-0.0127841	-0.0127841
legacy_fpr_audpc_log	random_cv	mean	pearson_r	-0.202799	0.0618575	-0.317725	-0.0948891
legacy_fpr_audpc_log	random_cv	mean	spearman_rho	-0.194908	0.0613593	-0.309379	-0.0894949
legacy_fpr_audpc_log	random_cv	mean	rmse	1.01254	0.00763647	1.00261	1.02909
legacy_fpr_audpc_log	random_cv	mean	r2	-0.0252972	0.0155614	-0.0591318	-0.00522174
legacy_fpr_audpc_log	random_cv	pc_ridge	pearson_r	0.38691	0.0809481	0.193552	0.4663
legacy_fpr_audpc_log	random_cv	pc_ridge	spearman_rho	0.35	0.0486519	0.254259	0.412839
legacy_fpr_audpc_log	random_cv	pc_ridge	rmse	0.944335	0.0643377	0.890336	1.09688
legacy_fpr_audpc_log	random_cv	pc_ridge	r2	0.104092	0.134466	-0.215135	0.207281
legacy_fpr_audpc_log	random_cv	gblup	pearson_r	0.449109	0.0440041	0.368758	0.517136
legacy_fpr_audpc_log	random_cv	gblup	spearman_rho	0.439747	0.0468834	0.372011	0.526738
legacy_fpr_audpc_log	random_cv	gblup	rmse	0.904054	0.0246552	0.866176	0.944978
legacy_fpr_audpc_log	random_cv	gblup	r2	0.182079	0.0445592	0.107014	0.249724
legacy_fpr_audpc_log	block_cv	mean	pearson_r	-0.136485	0	-0.136485	-0.136485
legacy_fpr_audpc_log	block_cv	mean	spearman_rho	-0.133589	0	-0.133589	-0.133589
legacy_fpr_audpc_log	block_cv	mean	rmse	1.00577	0	1.00577	1.00577
legacy_fpr_audpc_log	block_cv	mean	r2	-0.0115791	0	-0.0115791	-0.0115791
legacy_fpr_audpc_log	block_cv	pc_ridge	pearson_r	-0.00384054	0	-0.00384054	-0.00384054
legacy_fpr_audpc_log	block_cv	pc_ridge	spearman_rho	-0.00588071	0	-0.00588071	-0.00588071
legacy_fpr_audpc_log	block_cv	pc_ridge	rmse	1.34361	0	1.34361	1.34361
legacy_fpr_audpc_log	block_cv	pc_ridge	r2	-0.805299	0	-0.805299	-0.805299
legacy_fpr_audpc_log	block_cv	gblup	pearson_r	0.283616	0	0.283616	0.283616
legacy_fpr_audpc_log	block_cv	gblup	spearman_rho	0.21546	0	0.21546	0.21546
legacy_fpr_audpc_log	block_cv	gblup	rmse	0.965777	0	0.965777	0.965777
legacy_fpr_audpc_log	block_cv	gblup	r2	0.0672757	0	0.0672757	0.0672757
legacy_flower_wbd_audpc_log	random_cv	mean	pearson_r	-0.167769	0.071826	-0.29244	-0.050743
legacy_flower_wbd_audpc_log	random_cv	mean	spearman_rho	-0.157523	0.0665616	-0.27492	-0.0511271
legacy_flower_wbd_audpc_log	random_cv	mean	rmse	1.00934	0.00721404	1.00085	1.02438
legacy_flower_wbd_audpc_log	random_cv	mean	r2	-0.0188126	0.0146098	-0.0493731	-0.0017102
legacy_flower_wbd_audpc_log	random_cv	pc_ridge	pearson_r	0.544764	0.0208011	0.503713	0.573672
legacy_flower_wbd_audpc_log	random_cv	pc_ridge	spearman_rho	0.543696	0.0199129	0.504121	0.572397
legacy_flower_wbd_audpc_log	random_cv	pc_ridge	rmse	0.845915	0.0159533	0.822968	0.877131
legacy_flower_wbd_audpc_log	random_cv	pc_ridge	r2	0.284174	0.027085	0.230636	0.322724
legacy_flower_wbd_audpc_log	random_cv	gblup	pearson_r	0.699161	0.0201575	0.661063	0.727756
legacy_flower_wbd_audpc_log	random_cv	gblup	spearman_rho	0.659982	0.0196062	0.625265	0.684659
legacy_flower_wbd_audpc_log	random_cv	gblup	rmse	0.727468	0.0209891	0.696977	0.767874
legacy_flower_wbd_audpc_log	random_cv	gblup	r2	0.47035	0.0307723	0.410366	0.514214
legacy_flower_wbd_audpc_log	block_cv	mean	pearson_r	-0.383952	0	-0.383952	-0.383952
legacy_flower_wbd_audpc_log	block_cv	mean	spearman_rho	-0.305129	0	-0.305129	-0.305129
legacy_flower_wbd_audpc_log	block_cv	mean	rmse	1.07256	0	1.07256	1.07256
legacy_flower_wbd_audpc_log	block_cv	mean	r2	-0.150376	0	-0.150376	-0.150376
legacy_flower_wbd_audpc_log	block_cv	pc_ridge	pearson_r	0.228861	0	0.228861	0.228861
legacy_flower_wbd_audpc_log	block_cv	pc_ridge	spearman_rho	0.225271	0	0.225271	0.225271
legacy_flower_wbd_audpc_log	block_cv	pc_ridge	rmse	1.17259	0	1.17259	1.17259
legacy_flower_wbd_audpc_log	block_cv	pc_ridge	r2	-0.37496	0	-0.37496	-0.37496
legacy_flower_wbd_audpc_log	block_cv	gblup	pearson_r	0.438321	0	0.438321	0.438321
legacy_flower_wbd_audpc_log	block_cv	gblup	spearman_rho	0.444377	0	0.444377	0.444377
legacy_flower_wbd_audpc_log	block_cv	gblup	rmse	1.04401	0	1.04401	1.04401
legacy_flower_wbd_audpc_log	block_cv	gblup	r2	-0.0899544	0	-0.0899544	-0.0899544
legacy_branch_wbd_audpc_log	random_cv	mean	pearson_r	-0.181184	0.052748	-0.294971	-0.107208
legacy_branch_wbd_audpc_log	random_cv	mean	spearman_rho	-0.16595	0.0508148	-0.268333	-0.0915692
legacy_branch_wbd_audpc_log	random_cv	mean	rmse	1.00999	0.00614551	1.00326	1.0247
legacy_branch_wbd_audpc_log	random_cv	mean	r2	-0.0201224	0.0124648	-0.0500036	-0.00653338
legacy_branch_wbd_audpc_log	random_cv	pc_ridge	pearson_r	0.561875	0.0181721	0.52728	0.586986
legacy_branch_wbd_audpc_log	random_cv	pc_ridge	spearman_rho	0.605999	0.0174264	0.576107	0.632848
legacy_branch_wbd_audpc_log	random_cv	pc_ridge	rmse	0.834702	0.015437	0.81205	0.861671
legacy_branch_wbd_audpc_log	random_cv	pc_ridge	r2	0.303034	0.0258303	0.257492	0.340574
legacy_branch_wbd_audpc_log	random_cv	gblup	pearson_r	0.587924	0.0373207	0.519548	0.64499
legacy_branch_wbd_audpc_log	random_cv	gblup	spearman_rho	0.620763	0.0290689	0.562045	0.667131
legacy_branch_wbd_audpc_log	random_cv	gblup	rmse	0.824734	0.0288736	0.775528	0.867925
legacy_branch_wbd_audpc_log	random_cv	gblup	r2	0.318981	0.0476196	0.246706	0.398537
legacy_branch_wbd_audpc_log	block_cv	mean	pearson_r	-0.230491	0	-0.230491	-0.230491
legacy_branch_wbd_audpc_log	block_cv	mean	spearman_rho	-0.214803	0	-0.214803	-0.214803
legacy_branch_wbd_audpc_log	block_cv	mean	rmse	1.02412	0	1.02412	1.02412
legacy_branch_wbd_audpc_log	block_cv	mean	r2	-0.0488316	0	-0.0488316	-0.0488316
legacy_branch_wbd_audpc_log	block_cv	pc_ridge	pearson_r	0.369794	0	0.369794	0.369794
legacy_branch_wbd_audpc_log	block_cv	pc_ridge	spearman_rho	0.418633	0	0.418633	0.418633
legacy_branch_wbd_audpc_log	block_cv	pc_ridge	rmse	1.12607	0	1.12607	1.12607
legacy_branch_wbd_audpc_log	block_cv	pc_ridge	r2	-0.26804	0	-0.26804	-0.26804
legacy_branch_wbd_audpc_log	block_cv	gblup	pearson_r	0.453028	0	0.453028	0.453028
legacy_branch_wbd_audpc_log	block_cv	gblup	spearman_rho	0.492026	0	0.492026	0.492026
legacy_branch_wbd_audpc_log	block_cv	gblup	rmse	0.989642	0	0.989642	0.989642
legacy_branch_wbd_audpc_log	block_cv	gblup	r2	0.0206084	0	0.0206084	0.0206084
healthy_pod_logit_intercept	random_cv	mean	pearson_r	-0.17619	0.0578649	-0.263409	-0.0753032
healthy_pod_logit_intercept	random_cv	mean	spearman_rho	-0.154092	0.0663223	-0.258036	-0.0561636
healthy_pod_logit_intercept	random_cv	mean	rmse	1.00955	0.00561044	1.0017	1.01924
healthy_pod_logit_intercept	random_cv	mean	r2	-0.0192212	0.0113402	-0.0388571	-0.00339552
healthy_pod_logit_intercept	random_cv	pc_ridge	pearson_r	0.539547	0.0310043	0.480926	0.581214
healthy_pod_logit_intercept	random_cv	pc_ridge	spearman_rho	0.400711	0.039083	0.313481	0.457496
healthy_pod_logit_intercept	random_cv	pc_ridge	rmse	0.851951	0.0289115	0.817283	0.915265
healthy_pod_logit_intercept	random_cv	pc_ridge	r2	0.273344	0.0502023	0.161932	0.332047
healthy_pod_logit_intercept	random_cv	gblup	pearson_r	0.474358	0.0493393	0.369916	0.543182
healthy_pod_logit_intercept	random_cv	gblup	spearman_rho	0.372828	0.0524243	0.267043	0.445112
healthy_pod_logit_intercept	random_cv	gblup	rmse	0.890517	0.0304933	0.843792	0.954978
healthy_pod_logit_intercept	random_cv	gblup	r2	0.20605	0.0548188	0.0879507	0.288004
healthy_pod_logit_intercept	block_cv	mean	pearson_r	-0.201807	0	-0.201807	-0.201807
healthy_pod_logit_intercept	block_cv	mean	spearman_rho	-0.166273	0	-0.166273	-0.166273
healthy_pod_logit_intercept	block_cv	mean	rmse	1.00939	0	1.00939	1.00939
healthy_pod_logit_intercept	block_cv	mean	r2	-0.0188651	0	-0.0188651	-0.0188651
healthy_pod_logit_intercept	block_cv	pc_ridge	pearson_r	0.215863	0	0.215863	0.215863
healthy_pod_logit_intercept	block_cv	pc_ridge	spearman_rho	0.201192	0	0.201192	0.201192
healthy_pod_logit_intercept	block_cv	pc_ridge	rmse	1.35252	0	1.35252	1.35252
healthy_pod_logit_intercept	block_cv	pc_ridge	r2	-0.829307	0	-0.829307	-0.829307
healthy_pod_logit_intercept	block_cv	gblup	pearson_r	0.301036	0	0.301036	0.301036
healthy_pod_logit_intercept	block_cv	gblup	spearman_rho	0.313354	0	0.313354	0.313354
healthy_pod_logit_intercept	block_cv	gblup	rmse	0.961777	0	0.961777	0.961777
healthy_pod_logit_intercept	block_cv	gblup	r2	0.0749846	0	0.0749846	0.0749846
healthy_pod_logit_slope	random_cv	mean	pearson_r	-0.177217	0.0580703	-0.260075	-0.0737749
healthy_pod_logit_slope	random_cv	mean	spearman_rho	-0.155388	0.0687059	-0.254544	-0.0547559
healthy_pod_logit_slope	random_cv	mean	rmse	1.00966	0.00556635	1.00157	1.01896
healthy_pod_logit_slope	random_cv	mean	r2	-0.0194374	0.0112476	-0.0382716	-0.00314691
healthy_pod_logit_slope	random_cv	pc_ridge	pearson_r	0.537347	0.0300973	0.479944	0.579068
healthy_pod_logit_slope	random_cv	pc_ridge	spearman_rho	0.395868	0.0400196	0.31146	0.462418
healthy_pod_logit_slope	random_cv	pc_ridge	rmse	0.853134	0.0276739	0.81847	0.91284
healthy_pod_logit_slope	random_cv	pc_ridge	r2	0.271397	0.0480245	0.16643	0.330092
healthy_pod_logit_slope	random_cv	gblup	pearson_r	0.483102	0.051531	0.372149	0.556586
healthy_pod_logit_slope	random_cv	gblup	spearman_rho	0.390814	0.0540614	0.28058	0.476213
healthy_pod_logit_slope	random_cv	gblup	rmse	0.884601	0.0319898	0.835383	0.952375
healthy_pod_logit_slope	random_cv	gblup	r2	0.216458	0.0572363	0.0928898	0.302132
healthy_pod_logit_slope	block_cv	mean	pearson_r	-0.209565	0	-0.209565	-0.209565
healthy_pod_logit_slope	block_cv	mean	spearman_rho	-0.147556	0	-0.147556	-0.147556
healthy_pod_logit_slope	block_cv	mean	rmse	1.00837	0	1.00837	1.00837
healthy_pod_logit_slope	block_cv	mean	r2	-0.01681	0	-0.01681	-0.01681
healthy_pod_logit_slope	block_cv	pc_ridge	pearson_r	0.198195	0	0.198195	0.198195
healthy_pod_logit_slope	block_cv	pc_ridge	spearman_rho	0.178438	0	0.178438	0.178438
healthy_pod_logit_slope	block_cv	pc_ridge	rmse	1.36	0	1.36	1.36
healthy_pod_logit_slope	block_cv	pc_ridge	r2	-0.849604	0	-0.849604	-0.849604
healthy_pod_logit_slope	block_cv	gblup	pearson_r	0.291054	0	0.291054	0.291054
healthy_pod_logit_slope	block_cv	gblup	spearman_rho	0.293303	0	0.293303	0.293303
healthy_pod_logit_slope	block_cv	gblup	rmse	0.964676	0	0.964676	0.964676
healthy_pod_logit_slope	block_cv	gblup	r2	0.0693994	0	0.0693994	0.0693994
fpr_audpc_log_intercept	random_cv	mean	pearson_r	-0.206599	0.0625827	-0.338063	-0.10012
fpr_audpc_log_intercept	random_cv	mean	spearman_rho	-0.195828	0.0600861	-0.325633	-0.107745
fpr_audpc_log_intercept	random_cv	mean	rmse	1.01299	0.00813391	1.00285	1.03255
fpr_audpc_log_intercept	random_cv	mean	r2	-0.0262112	0.0166026	-0.0662417	-0.00570979
fpr_audpc_log_intercept	random_cv	pc_ridge	pearson_r	0.3877	0.068217	0.226287	0.469102
fpr_audpc_log_intercept	random_cv	pc_ridge	spearman_rho	0.351032	0.0420557	0.272051	0.414637
fpr_audpc_log_intercept	random_cv	pc_ridge	rmse	0.944514	0.0546614	0.888364	1.07588
fpr_audpc_log_intercept	random_cv	pc_ridge	r2	0.104906	0.111698	-0.164705	0.210762
fpr_audpc_log_intercept	random_cv	gblup	pearson_r	0.408279	0.0481714	0.318353	0.499806
fpr_audpc_log_intercept	random_cv	gblup	spearman_rho	0.381201	0.0450946	0.315888	0.46971
fpr_audpc_log_intercept	random_cv	gblup	rmse	0.924688	0.0237587	0.875215	0.968521
fpr_audpc_log_intercept	random_cv	gblup	r2	0.144387	0.0439004	0.0617696	0.23399
fpr_audpc_log_intercept	block_cv	mean	pearson_r	-0.147534	0	-0.147534	-0.147534
fpr_audpc_log_intercept	block_cv	mean	spearman_rho	-0.144274	0	-0.144274	-0.144274
fpr_audpc_log_intercept	block_cv	mean	rmse	1.00947	0	1.00947	1.00947
fpr_audpc_log_intercept	block_cv	mean	r2	-0.0190341	0	-0.0190341	-0.0190341
fpr_audpc_log_intercept	block_cv	pc_ridge	pearson_r	0.0560365	0	0.0560365	0.0560365
fpr_audpc_log_intercept	block_cv	pc_ridge	spearman_rho	0.0446534	0	0.0446534	0.0446534
fpr_audpc_log_intercept	block_cv	pc_ridge	rmse	1.31339	0	1.31339	1.31339
fpr_audpc_log_intercept	block_cv	pc_ridge	r2	-0.724998	0	-0.724998	-0.724998
fpr_audpc_log_intercept	block_cv	gblup	pearson_r	0.306014	0	0.306014	0.306014
fpr_audpc_log_intercept	block_cv	gblup	spearman_rho	0.241474	0	0.241474	0.241474
fpr_audpc_log_intercept	block_cv	gblup	rmse	0.95756	0	0.95756	0.95756
fpr_audpc_log_intercept	block_cv	gblup	r2	0.0830783	0	0.0830783	0.0830783
fpr_audpc_log_slope	random_cv	mean	pearson_r	-0.206581	0.0625416	-0.337755	-0.0999241
fpr_audpc_log_slope	random_cv	mean	spearman_rho	-0.195572	0.0598855	-0.325156	-0.107737
fpr_audpc_log_slope	random_cv	mean	rmse	1.01298	0.0081174	1.00284	1.03249
fpr_audpc_log_slope	random_cv	mean	r2	-0.0262038	0.0165681	-0.0661156	-0.00568954
fpr_audpc_log_slope	random_cv	pc_ridge	pearson_r	0.387815	0.06831	0.226197	0.469046
fpr_audpc_log_slope	random_cv	pc_ridge	spearman_rho	0.351487	0.0417987	0.272643	0.415059
fpr_audpc_log_slope	random_cv	pc_ridge	rmse	0.944426	0.0547652	0.888395	1.07601
fpr_audpc_log_slope	random_cv	pc_ridge	r2	0.10506	0.111937	-0.165043	0.210708
fpr_audpc_log_slope	random_cv	gblup	pearson_r	0.411427	0.0495846	0.319227	0.500328
fpr_audpc_log_slope	random_cv	gblup	spearman_rho	0.384355	0.0457212	0.317047	0.47039
fpr_audpc_log_slope	random_cv	gblup	rmse	0.923322	0.0245796	0.874905	0.96817
fpr_audpc_log_slope	random_cv	gblup	r2	0.146873	0.0453726	0.0624524	0.234533
fpr_audpc_log_slope	block_cv	mean	pearson_r	-0.147519	0	-0.147519	-0.147519
fpr_audpc_log_slope	block_cv	mean	spearman_rho	-0.143967	0	-0.143967	-0.143967
fpr_audpc_log_slope	block_cv	mean	rmse	1.00943	0	1.00943	1.00943
fpr_audpc_log_slope	block_cv	mean	r2	-0.0189473	0	-0.0189473	-0.0189473
fpr_audpc_log_slope	block_cv	pc_ridge	pearson_r	0.0552059	0	0.0552059	0.0552059
fpr_audpc_log_slope	block_cv	pc_ridge	spearman_rho	0.0435791	0	0.0435791	0.0435791
fpr_audpc_log_slope	block_cv	pc_ridge	rmse	1.31465	0	1.31465	1.31465
fpr_audpc_log_slope	block_cv	pc_ridge	r2	-0.7283	0	-0.7283	-0.7283
fpr_audpc_log_slope	block_cv	gblup	pearson_r	0.305982	0	0.305982	0.305982
fpr_audpc_log_slope	block_cv	gblup	spearman_rho	0.242865	0	0.242865	0.242865
fpr_audpc_log_slope	block_cv	gblup	rmse	0.95762	0	0.95762	0.95762
fpr_audpc_log_slope	block_cv	gblup	r2	0.0829643	0	0.0829643	0.0829643
flower_wbd_audpc_log_intercept	random_cv	mean	pearson_r	-0.172658	0.0652339	-0.294856	-0.0790536
flower_wbd_audpc_log_intercept	random_cv	mean	spearman_rho	-0.157019	0.0630262	-0.256089	-0.0560443
flower_wbd_audpc_log_intercept	random_cv	mean	rmse	1.00957	0.00705794	1.00176	1.02472
flower_wbd_audpc_log_intercept	random_cv	mean	r2	-0.0192884	0.0143115	-0.0500913	-0.00352218
flower_wbd_audpc_log_intercept	random_cv	pc_ridge	pearson_r	0.506836	0.0216247	0.461194	0.537362
flower_wbd_audpc_log_intercept	random_cv	pc_ridge	spearman_rho	0.498203	0.022557	0.451883	0.531864
flower_wbd_audpc_log_intercept	random_cv	pc_ridge	rmse	0.870093	0.0151161	0.847297	0.902576
flower_wbd_audpc_log_intercept	random_cv	pc_ridge	r2	0.242709	0.0264518	0.185342	0.282042
flower_wbd_audpc_log_intercept	random_cv	gblup	pearson_r	0.685623	0.0181062	0.654934	0.715413
flower_wbd_audpc_log_intercept	random_cv	gblup	spearman_rho	0.624249	0.0206511	0.588795	0.658485
flower_wbd_audpc_log_intercept	random_cv	gblup	rmse	0.735978	0.0183581	0.706852	0.765001
flower_wbd_audpc_log_intercept	random_cv	gblup	r2	0.458	0.0270427	0.414774	0.500321
flower_wbd_audpc_log_intercept	block_cv	mean	pearson_r	-0.385198	0	-0.385198	-0.385198
flower_wbd_audpc_log_intercept	block_cv	mean	spearman_rho	-0.285381	0	-0.285381	-0.285381
flower_wbd_audpc_log_intercept	block_cv	mean	rmse	1.07333	0	1.07333	1.07333
flower_wbd_audpc_log_intercept	block_cv	mean	r2	-0.152045	0	-0.152045	-0.152045
flower_wbd_audpc_log_intercept	block_cv	pc_ridge	pearson_r	0.112692	0	0.112692	0.112692
flower_wbd_audpc_log_intercept	block_cv	pc_ridge	spearman_rho	0.156849	0	0.156849	0.156849
flower_wbd_audpc_log_intercept	block_cv	pc_ridge	rmse	1.28822	0	1.28822	1.28822
flower_wbd_audpc_log_intercept	block_cv	pc_ridge	r2	-0.659514	0	-0.659514	-0.659514
flower_wbd_audpc_log_intercept	block_cv	gblup	pearson_r	0.387681	0	0.387681	0.387681
flower_wbd_audpc_log_intercept	block_cv	gblup	spearman_rho	0.385178	0	0.385178	0.385178
flower_wbd_audpc_log_intercept	block_cv	gblup	rmse	1.05926	0	1.05926	1.05926
flower_wbd_audpc_log_intercept	block_cv	gblup	r2	-0.122037	0	-0.122037	-0.122037
flower_wbd_audpc_log_slope	random_cv	mean	pearson_r	-0.174244	0.0646529	-0.298329	-0.0824875
flower_wbd_audpc_log_slope	random_cv	mean	spearman_rho	-0.157704	0.0643389	-0.261905	-0.0628797
flower_wbd_audpc_log_slope	random_cv	mean	rmse	1.0097	0.00707401	1.00191	1.02522
flower_wbd_audpc_log_slope	random_cv	mean	r2	-0.0195445	0.0143454	-0.0510984	-0.0038186
flower_wbd_audpc_log_slope	random_cv	pc_ridge	pearson_r	0.511042	0.0220514	0.466965	0.545131
flower_wbd_audpc_log_slope	random_cv	pc_ridge	spearman_rho	0.51145	0.0220884	0.46858	0.548876
flower_wbd_audpc_log_slope	random_cv	pc_ridge	rmse	0.867557	0.0156462	0.842951	0.899065
flower_wbd_audpc_log_slope	random_cv	pc_ridge	r2	0.2471	0.0272315	0.191673	0.289323
flower_wbd_audpc_log_slope	random_cv	gblup	pearson_r	0.680725	0.0181488	0.650159	0.711373
flower_wbd_audpc_log_slope	random_cv	gblup	spearman_rho	0.626795	0.0217124	0.589196	0.663475
flower_wbd_audpc_log_slope	random_cv	gblup	rmse	0.741233	0.0185985	0.711277	0.770783
flower_wbd_audpc_log_slope	random_cv	gblup	r2	0.450228	0.0275728	0.405893	0.493989
flower_wbd_audpc_log_slope	block_cv	mean	pearson_r	-0.388256	0	-0.388256	-0.388256
flower_wbd_audpc_log_slope	block_cv	mean	spearman_rho	-0.295198	0	-0.295198	-0.295198
flower_wbd_audpc_log_slope	block_cv	mean	rmse	1.0752	0	1.0752	1.0752
flower_wbd_audpc_log_slope	block_cv	mean	r2	-0.156055	0	-0.156055	-0.156055
flower_wbd_audpc_log_slope	block_cv	pc_ridge	pearson_r	0.125222	0	0.125222	0.125222
flower_wbd_audpc_log_slope	block_cv	pc_ridge	spearman_rho	0.170165	0	0.170165	0.170165
flower_wbd_audpc_log_slope	block_cv	pc_ridge	rmse	1.26727	0	1.26727	1.26727
flower_wbd_audpc_log_slope	block_cv	pc_ridge	r2	-0.60598	0	-0.60598	-0.60598
flower_wbd_audpc_log_slope	block_cv	gblup	pearson_r	0.399171	0	0.399171	0.399171
flower_wbd_audpc_log_slope	block_cv	gblup	spearman_rho	0.399128	0	0.399128	0.399128
flower_wbd_audpc_log_slope	block_cv	gblup	rmse	1.05459	0	1.05459	1.05459
flower_wbd_audpc_log_slope	block_cv	gblup	r2	-0.112154	0	-0.112154	-0.112154
branch_wbd_audpc_log_intercept	random_cv	mean	pearson_r	-0.180669	0.0576626	-0.298687	-0.0906688
branch_wbd_audpc_log_intercept	random_cv	mean	spearman_rho	-0.164995	0.0546893	-0.275645	-0.0755318
branch_wbd_audpc_log_intercept	random_cv	mean	rmse	1.01007	0.00655034	1.00238	1.02549
branch_wbd_audpc_log_intercept	random_cv	mean	r2	-0.0202804	0.0132933	-0.0516539	-0.00476651
branch_wbd_audpc_log_intercept	random_cv	pc_ridge	pearson_r	0.560315	0.0165356	0.531401	0.582549
branch_wbd_audpc_log_intercept	random_cv	pc_ridge	spearman_rho	0.584823	0.0203064	0.558233	0.618834
branch_wbd_audpc_log_intercept	random_cv	pc_ridge	rmse	0.834974	0.0133015	0.818276	0.856499
branch_wbd_audpc_log_intercept	random_cv	pc_ridge	r2	0.302641	0.022267	0.266409	0.330419
branch_wbd_audpc_log_intercept	random_cv	gblup	pearson_r	0.590783	0.040407	0.507531	0.648373
branch_wbd_audpc_log_intercept	random_cv	gblup	spearman_rho	0.609531	0.0331852	0.545565	0.664869
branch_wbd_audpc_log_intercept	random_cv	gblup	rmse	0.821132	0.03055	0.771735	0.871356
branch_wbd_audpc_log_intercept	random_cv	gblup	r2	0.324809	0.0502453	0.240736	0.404373
branch_wbd_audpc_log_intercept	block_cv	mean	pearson_r	-0.24644	0	-0.24644	-0.24644
branch_wbd_audpc_log_intercept	block_cv	mean	spearman_rho	-0.20431	0	-0.20431	-0.20431
branch_wbd_audpc_log_intercept	block_cv	mean	rmse	1.02431	0	1.02431	1.02431
branch_wbd_audpc_log_intercept	block_cv	mean	r2	-0.0492093	0	-0.0492093	-0.0492093
branch_wbd_audpc_log_intercept	block_cv	pc_ridge	pearson_r	0.398856	0	0.398856	0.398856
branch_wbd_audpc_log_intercept	block_cv	pc_ridge	spearman_rho	0.44139	0	0.44139	0.44139
branch_wbd_audpc_log_intercept	block_cv	pc_ridge	rmse	1.06041	0	1.06041	1.06041
branch_wbd_audpc_log_intercept	block_cv	pc_ridge	r2	-0.124467	0	-0.124467	-0.124467
branch_wbd_audpc_log_intercept	block_cv	gblup	pearson_r	0.518515	0	0.518515	0.518515
branch_wbd_audpc_log_intercept	block_cv	gblup	spearman_rho	0.525201	0	0.525201	0.525201
branch_wbd_audpc_log_intercept	block_cv	gblup	rmse	0.941373	0	0.941373	0.941373
branch_wbd_audpc_log_intercept	block_cv	gblup	r2	0.113817	0	0.113817	0.113817
branch_wbd_audpc_log_slope	random_cv	mean	pearson_r	-0.180254	0.0574368	-0.295364	-0.0886973
branch_wbd_audpc_log_slope	random_cv	mean	spearman_rho	-0.165491	0.0525885	-0.264991	-0.079993
branch_wbd_audpc_log_slope	random_cv	mean	rmse	1.01002	0.00639929	1.00227	1.02487
branch_wbd_audpc_log_slope	random_cv	mean	r2	-0.0201836	0.0129786	-0.0503804	-0.00455032
branch_wbd_audpc_log_slope	random_cv	pc_ridge	pearson_r	0.554622	0.0175722	0.524035	0.577717
branch_wbd_audpc_log_slope	random_cv	pc_ridge	spearman_rho	0.576981	0.0202882	0.548962	0.611094
branch_wbd_audpc_log_slope	random_cv	pc_ridge	rmse	0.83912	0.0139389	0.821496	0.861995
branch_wbd_audpc_log_slope	random_cv	pc_ridge	r2	0.295683	0.0234533	0.256958	0.325141
branch_wbd_audpc_log_slope	random_cv	gblup	pearson_r	0.582528	0.0389369	0.51353	0.640283
branch_wbd_audpc_log_slope	random_cv	gblup	spearman_rho	0.602459	0.032958	0.541638	0.660032
branch_wbd_audpc_log_slope	random_cv	gblup	rmse	0.827432	0.0299012	0.77845	0.874383
branch_wbd_audpc_log_slope	random_cv	gblup	r2	0.314462	0.049481	0.235448	0.393968
branch_wbd_audpc_log_slope	block_cv	mean	pearson_r	-0.246149	0	-0.246149	-0.246149
branch_wbd_audpc_log_slope	block_cv	mean	spearman_rho	-0.205445	0	-0.205445	-0.205445
branch_wbd_audpc_log_slope	block_cv	mean	rmse	1.02399	0	1.02399	1.02399
branch_wbd_audpc_log_slope	block_cv	mean	r2	-0.0485471	0	-0.0485471	-0.0485471
branch_wbd_audpc_log_slope	block_cv	pc_ridge	pearson_r	0.397871	0	0.397871	0.397871
branch_wbd_audpc_log_slope	block_cv	pc_ridge	spearman_rho	0.44619	0	0.44619	0.44619
branch_wbd_audpc_log_slope	block_cv	pc_ridge	rmse	1.06415	0	1.06415	1.06415
branch_wbd_audpc_log_slope	block_cv	pc_ridge	r2	-0.132425	0	-0.132425	-0.132425
branch_wbd_audpc_log_slope	block_cv	gblup	pearson_r	0.515518	0	0.515518	0.515518
branch_wbd_audpc_log_slope	block_cv	gblup	spearman_rho	0.521644	0	0.521644	0.521644
branch_wbd_audpc_log_slope	block_cv	gblup	rmse	0.939836	0	0.939836	0.939836
branch_wbd_audpc_log_slope	block_cv	gblup	r2	0.116708	0	0.116708	0.116708
Final fitted scores
Observed and fitted standardized values for the final selected model.
target	reference	final_model	alpha	accession_norm	observed_standardized	fitted_standardized
legacy_healthy_pod_rate	matina	gblup	0.1	830713	0.187987	0.166841
legacy_healthy_pod_rate	matina	gblup	0.1	830714	-0.119626	-0.0556005
legacy_healthy_pod_rate	matina	gblup	0.1	830723	1.01241	0.831143
legacy_healthy_pod_rate	matina	gblup	0.1	ABC007	1.3648	1.2058
legacy_healthy_pod_rate	matina	gblup	0.1	C58	-0.698705	-0.102981
legacy_healthy_pod_rate	matina	gblup	0.1	CAP34	-0.844048	-0.683137
legacy_healthy_pod_rate	matina	gblup	0.1	CATONGO	-0.610589	-0.447742
legacy_healthy_pod_rate	matina	gblup	0.1	CCN51	-0.42179	-0.171265
legacy_healthy_pod_rate	matina	gblup	0.1	CHOCO774	0.666588	0.348122
legacy_healthy_pod_rate	matina	gblup	0.1	CRICF13	0.674819	0.726147
legacy_healthy_pod_rate	matina	gblup	0.1	DONDIEGO	-1.34463	-1.13998
legacy_healthy_pod_rate	matina	gblup	0.1	EBC06	-0.208691	-0.284878
legacy_healthy_pod_rate	matina	gblup	0.1	EBC09	-1.33674	-1.13734
legacy_healthy_pod_rate	matina	gblup	0.1	EBC119	0.452956	0.557517
legacy_healthy_pod_rate	matina	gblup	0.1	EBC148	-1.40726	-1.3544
legacy_healthy_pod_rate	matina	gblup	0.1	EBC58	-0.156497	-0.252187
legacy_healthy_pod_rate	matina	gblup	0.1	EET12	0.0807577	0.0173695
legacy_healthy_pod_rate	matina	gblup	0.1	EET184	-1.39478	-0.940577
legacy_healthy_pod_rate	matina	gblup	0.1	EET377	0.76317	0.689958
legacy_healthy_pod_rate	matina	gblup	0.1	EET399	-0.338374	-0.132504
legacy_healthy_pod_rate	matina	gblup	0.1	EET400	-1.46125	-1.36658
legacy_healthy_pod_rate	matina	gblup	0.1	EET6	2.36972	1.86336
legacy_healthy_pod_rate	matina	gblup	0.1	EET61	-0.253477	-0.316431
legacy_healthy_pod_rate	matina	gblup	0.1	EET62	-0.627895	-0.569329
legacy_healthy_pod_rate	matina	gblup	0.1	EET8	0.827079	0.47227
legacy_healthy_pod_rate	matina	gblup	0.1	EET9	0.875279	0.488462
legacy_healthy_pod_rate	matina	gblup	0.1	FCM17	-1.06696	-0.766506
legacy_healthy_pod_rate	matina	gblup	0.1	FCM19	-0.792041	-0.681587
legacy_healthy_pod_rate	matina	gblup	0.1	FCM3	0.240488	0.302625
legacy_healthy_pod_rate	matina	gblup	0.1	FCM30	1.34527	1.1522
legacy_healthy_pod_rate	matina	gblup	0.1	FCM39	1.27638	1.0317
legacy_healthy_pod_rate	matina	gblup	0.1	GS06	0.92138	0.667765
legacy_healthy_pod_rate	matina	gblup	0.1	GS29	0.798953	0.662666
legacy_healthy_pod_rate	matina	gblup	0.1	ICA2	-0.442875	-0.196967
legacy_healthy_pod_rate	matina	gblup	0.1	ICA212	-1.21511	-1.04034
legacy_healthy_pod_rate	matina	gblup	0.1	ICS1	0.10571	0.150664
legacy_healthy_pod_rate	matina	gblup	0.1	ICS39	-0.0197409	-0.137494
legacy_healthy_pod_rate	matina	gblup	0.1	ICS40	-0.673222	-0.258828
legacy_healthy_pod_rate	matina	gblup	0.1	ICS60	-0.380288	-0.295234
legacy_healthy_pod_rate	matina	gblup	0.1	ICS95	0.226716	0.413204
legacy_healthy_pod_rate	matina	gblup	0.1	IMC60	-0.309989	-0.328609
legacy_healthy_pod_rate	matina	gblup	0.1	IMC67	-0.400051	-0.160075
legacy_healthy_pod_rate	matina	gblup	0.1	LOLITAWALK1	0.187987	0.102872
legacy_healthy_pod_rate	matina	gblup	0.1	LUKER40	-0.933829	-0.865717
legacy_healthy_pod_rate	matina	gblup	0.1	LUKER50	-1.30647	-1.31805
legacy_healthy_pod_rate	matina	gblup	0.1	P12	-1.34146	-1.24611
legacy_healthy_pod_rate	matina	gblup	0.1	P18	-0.458051	-0.396842
legacy_healthy_pod_rate	matina	gblup	0.1	P7	-1.38499	-1.34184
legacy_healthy_pod_rate	matina	gblup	0.1	PA121	0.435673	-0.00178536
legacy_healthy_pod_rate	matina	gblup	0.1	PA150	-0.822941	-0.403702
legacy_healthy_pod_rate	matina	gblup	0.1	PA46	0.0989125	0.130857
legacy_healthy_pod_rate	matina	gblup	0.1	PA67	-0.600009	-0.452225
legacy_healthy_pod_rate	matina	gblup	0.1	POBLACIONHUILA	-0.590494	-0.331836
legacy_healthy_pod_rate	matina	gblup	0.1	POBLACIONTUMACO	-0.524231	-0.456199
legacy_healthy_pod_rate	matina	gblup	0.1	R105	-0.78215	-0.432182
legacy_healthy_pod_rate	matina	gblup	0.1	R13	-0.446176	-0.345824
legacy_healthy_pod_rate	matina	gblup	0.1	R2	-0.789541	-0.43514
legacy_healthy_pod_rate	matina	gblup	0.1	R41	-0.481127	-0.374498
legacy_healthy_pod_rate	matina	gblup	0.1	SC45	0.0573734	-0.0340946
legacy_healthy_pod_rate	matina	gblup	0.1	SC49	0.527426	0.452818
legacy_healthy_pod_rate	matina	gblup	0.1	SC5	-0.0351445	0.0344688
legacy_healthy_pod_rate	matina	gblup	0.1	SC6	0.172572	0.0376461
legacy_healthy_pod_rate	matina	gblup	0.1	SCA12	-1.41195	-1.45476
legacy_healthy_pod_rate	matina	gblup	0.1	SCA6	-1.38789	-1.4267
legacy_healthy_pod_rate	matina	gblup	0.1	SCA9	-1.11727	-1.11052
legacy_healthy_pod_rate	matina	gblup	0.1	SCC21	-0.766483	-0.669047
legacy_healthy_pod_rate	matina	gblup	0.1	SCC61	0.856178	0.778154
legacy_healthy_pod_rate	matina	gblup	0.1	SCC85	1.78921	1.50885
legacy_healthy_pod_rate	matina	gblup	0.1	SCC86	0.846473	1.10087
legacy_healthy_pod_rate	matina	gblup	0.1	SPA10	-1.00205	-0.836868
legacy_healthy_pod_rate	matina	gblup	0.1	SPA12	-1.08614	-0.999166
legacy_healthy_pod_rate	matina	gblup	0.1	SUI61	1.16354	1.21739
legacy_healthy_pod_rate	matina	gblup	0.1	SUI72	4.32857	3.66467
legacy_healthy_pod_rate	matina	gblup	0.1	SUI83	1.87387	1.5915
legacy_healthy_pod_rate	matina	gblup	0.1	SUI99	1.99637	1.77309
legacy_healthy_pod_rate	matina	gblup	0.1	TCS01	-1.05695	-0.148615
legacy_healthy_pod_rate	matina	gblup	0.1	TCS06	1.36658	0.846225
legacy_healthy_pod_rate	matina	gblup	0.1	TCS13	0.713513	0.43321
legacy_healthy_pod_rate	matina	gblup	0.1	TCS19	1.94429	1.69421
legacy_healthy_pod_rate	matina	gblup	0.1	TCS22	-0.177137	-0.198733
legacy_healthy_pod_rate	matina	gblup	0.1	TCS24	-0.471356	-0.3478
legacy_healthy_pod_rate	matina	gblup	0.1	TCS25	-0.883044	-0.805888
legacy_healthy_pod_rate	matina	gblup	0.1	TCS26	-0.027599	-0.000639566
legacy_healthy_pod_rate	matina	gblup	0.1	TCS29	-0.159106	-0.116351
legacy_healthy_pod_rate	matina	gblup	0.1	TCS30	0.506877	0.390288
legacy_healthy_pod_rate	matina	gblup	0.1	TCS31	0.56511	0.396409
legacy_healthy_pod_rate	matina	gblup	0.1	TCS34	0.365484	0.232147
legacy_healthy_pod_rate	matina	gblup	0.1	TCS35	0.426832	0.230797
legacy_healthy_pod_rate	matina	gblup	0.1	TCS36	0.955377	0.931549
legacy_healthy_pod_rate	matina	gblup	0.1	TCS37	1.66593	1.32553
legacy_healthy_pod_rate	matina	gblup	0.1	TCS38	1.06758	1.01144
legacy_healthy_pod_rate	matina	gblup	0.1	TCS39	1.56534	1.44278
legacy_healthy_pod_rate	matina	gblup	0.1	TO5	-0.264226	-0.221819
legacy_healthy_pod_rate	matina	gblup	0.1	TSA141	-0.5831	-0.476044
legacy_healthy_pod_rate	matina	gblup	0.1	TSH565	-0.683199	-0.614542
legacy_healthy_pod_rate	matina	gblup	0.1	TSH792	-0.901861	-0.912334
legacy_healthy_pod_rate	matina	gblup	0.1	TSH812	-0.00312335	-0.100017
legacy_healthy_pod_rate	matina	gblup	0.1	TUMACO	-0.087963	-0.162485
legacy_healthy_pod_rate	matina	gblup	0.1	TUMACO6	-0.363704	-0.456868
legacy_healthy_pod_rate	matina	gblup	0.1	UF273	-0.148327	-0.240759
legacy_healthy_pod_rate	matina	gblup	0.1	UF667	-0.0400103	-0.0329593
legacy_healthy_pod_rate	matina	gblup	0.1	UF676	-0.0237988	0.074794
legacy_fpr_audpc_log	matina	gblup	0.1	830713	-0.138274	-0.114914
legacy_fpr_audpc_log	matina	gblup	0.1	830714	-0.0432578	0.0986604
legacy_fpr_audpc_log	matina	gblup	0.1	830723	0.0515356	0.0840738
legacy_fpr_audpc_log	matina	gblup	0.1	ABC007	-2.23156	-1.87607
legacy_fpr_audpc_log	matina	gblup	0.1	C58	0.830318	0.734418
legacy_fpr_audpc_log	matina	gblup	0.1	CAP34	0.372412	0.369887
legacy_fpr_audpc_log	matina	gblup	0.1	CATONGO	0.698839	0.731516
legacy_fpr_audpc_log	matina	gblup	0.1	CCN51	0.849393	0.586237
legacy_fpr_audpc_log	matina	gblup	0.1	CHOCO774	-1.251	-0.86277
legacy_fpr_audpc_log	matina	gblup	0.1	CRICF13	-2.89346	-2.28095
legacy_fpr_audpc_log	matina	gblup	0.1	DONDIEGO	-1.96821	-1.75437
legacy_fpr_audpc_log	matina	gblup	0.1	EBC06	-2.33563	-2.20114
legacy_fpr_audpc_log	matina	gblup	0.1	EBC09	-2.29281	-2.14885
legacy_fpr_audpc_log	matina	gblup	0.1	EBC119	0.584538	0.369814
legacy_fpr_audpc_log	matina	gblup	0.1	EBC148	0.658773	0.674455
legacy_fpr_audpc_log	matina	gblup	0.1	EBC58	-0.10946	-0.232483
legacy_fpr_audpc_log	matina	gblup	0.1	EET12	0.0292238	0.140339
legacy_fpr_audpc_log	matina	gblup	0.1	EET184	1.98332	1.55962
legacy_fpr_audpc_log	matina	gblup	0.1	EET377	-1.27554	-0.255268
legacy_fpr_audpc_log	matina	gblup	0.1	EET399	0.413692	0.344867
legacy_fpr_audpc_log	matina	gblup	0.1	EET400	1.30392	1.18638
legacy_fpr_audpc_log	matina	gblup	0.1	EET6	-0.650351	-0.525056
legacy_fpr_audpc_log	matina	gblup	0.1	EET61	0.0441488	0.14278
legacy_fpr_audpc_log	matina	gblup	0.1	EET62	0.390552	0.411838
legacy_fpr_audpc_log	matina	gblup	0.1	EET8	0.685189	0.576836
legacy_fpr_audpc_log	matina	gblup	0.1	EET9	0.244479	0.234712
legacy_fpr_audpc_log	matina	gblup	0.1	FCM17	-0.810934	-0.808494
legacy_fpr_audpc_log	matina	gblup	0.1	FCM19	-0.048624	-0.101711
legacy_fpr_audpc_log	matina	gblup	0.1	FCM3	-1.57872	-1.41075
legacy_fpr_audpc_log	matina	gblup	0.1	FCM30	-0.470084	-0.471131
legacy_fpr_audpc_log	matina	gblup	0.1	FCM39	0.590547	0.594968
legacy_fpr_audpc_log	matina	gblup	0.1	GS06	-0.235948	0.0466929
legacy_fpr_audpc_log	matina	gblup	0.1	GS29	1.24383	0.492622
legacy_fpr_audpc_log	matina	gblup	0.1	ICA2	-0.442734	-0.204286
legacy_fpr_audpc_log	matina	gblup	0.1	ICA212	0.733551	0.711344
legacy_fpr_audpc_log	matina	gblup	0.1	ICS1	0.512957	0.5014
legacy_fpr_audpc_log	matina	gblup	0.1	ICS39	0.262832	0.343542
legacy_fpr_audpc_log	matina	gblup	0.1	ICS40	0.876242	0.52288
legacy_fpr_audpc_log	matina	gblup	0.1	ICS60	0.38152	0.403666
legacy_fpr_audpc_log	matina	gblup	0.1	ICS95	0.227902	0.0419492
legacy_fpr_audpc_log	matina	gblup	0.1	IMC60	0.614254	0.584993
legacy_fpr_audpc_log	matina	gblup	0.1	IMC67	0.264852	0.0775949
legacy_fpr_audpc_log	matina	gblup	0.1	LOLITAWALK1	-0.357407	-0.410382
legacy_fpr_audpc_log	matina	gblup	0.1	LUKER40	0.312252	0.423546
legacy_fpr_audpc_log	matina	gblup	0.1	LUKER50	-1.02527	-0.840209
legacy_fpr_audpc_log	matina	gblup	0.1	P12	1.91557	1.74071
legacy_fpr_audpc_log	matina	gblup	0.1	P18	1.23557	1.07773
legacy_fpr_audpc_log	matina	gblup	0.1	P7	1.63719	1.55956
legacy_fpr_audpc_log	matina	gblup	0.1	PA121	-0.470084	-0.0427645
legacy_fpr_audpc_log	matina	gblup	0.1	PA150	0.687932	0.315155
legacy_fpr_audpc_log	matina	gblup	0.1	PA46	-0.613642	-0.629192
legacy_fpr_audpc_log	matina	gblup	0.1	PA67	-0.0142065	-0.0158668
legacy_fpr_audpc_log	matina	gblup	0.1	POBLACIONHUILA	-0.103787	-0.236511
legacy_fpr_audpc_log	matina	gblup	0.1	POBLACIONTUMACO	0.0637368	0.123189
legacy_fpr_audpc_log	matina	gblup	0.1	R105	-0.350293	0.144381
legacy_fpr_audpc_log	matina	gblup	0.1	R13	0.969046	0.658849
legacy_fpr_audpc_log	matina	gblup	0.1	R2	0.965864	0.669623
legacy_fpr_audpc_log	matina	gblup	0.1	R41	0.841088	0.527829
legacy_fpr_audpc_log	matina	gblup	0.1	SC45	0.0013198	0.133745
legacy_fpr_audpc_log	matina	gblup	0.1	SC49	-0.742825	-0.722092
legacy_fpr_audpc_log	matina	gblup	0.1	SC5	0.28881	0.223483
legacy_fpr_audpc_log	matina	gblup	0.1	SC6	-0.368166	-0.0922784
legacy_fpr_audpc_log	matina	gblup	0.1	SCA12	1.01671	1.11708
legacy_fpr_audpc_log	matina	gblup	0.1	SCA6	1.22137	1.13495
legacy_fpr_audpc_log	matina	gblup	0.1	SCA9	1.63834	1.5392
legacy_fpr_audpc_log	matina	gblup	0.1	SCC21	0.415452	0.438746
legacy_fpr_audpc_log	matina	gblup	0.1	SCC61	-0.0813864	-0.0268815
legacy_fpr_audpc_log	matina	gblup	0.1	SCC85	-2.21188	-1.96241
legacy_fpr_audpc_log	matina	gblup	0.1	SCC86	-1.38876	-1.37051
legacy_fpr_audpc_log	matina	gblup	0.1	SPA10	1.17763	1.09078
legacy_fpr_audpc_log	matina	gblup	0.1	SPA12	0.495121	0.402906
legacy_fpr_audpc_log	matina	gblup	0.1	SUI61	-0.816353	-0.644019
legacy_fpr_audpc_log	matina	gblup	0.1	SUI72	-2.42669	-2.08221
legacy_fpr_audpc_log	matina	gblup	0.1	SUI83	-0.510384	-0.404172
legacy_fpr_audpc_log	matina	gblup	0.1	SUI99	-0.408547	-0.392689
legacy_fpr_audpc_log	matina	gblup	0.1	TCS01	0.583031	-0.251007
legacy_fpr_audpc_log	matina	gblup	0.1	TCS06	-1.74342	-1.2125
legacy_fpr_audpc_log	matina	gblup	0.1	TCS13	-0.918803	-0.715624
legacy_fpr_audpc_log	matina	gblup	0.1	TCS19	-1.00571	-0.941599
legacy_fpr_audpc_log	matina	gblup	0.1	TCS22	-0.59131	-0.494361
legacy_fpr_audpc_log	matina	gblup	0.1	TCS24	0.0317255	-0.021281
legacy_fpr_audpc_log	matina	gblup	0.1	TCS25	-1.45496	-1.1699
legacy_fpr_audpc_log	matina	gblup	0.1	TCS26	-0.742825	-0.853982
legacy_fpr_audpc_log	matina	gblup	0.1	TCS29	0.732236	0.65679
legacy_fpr_audpc_log	matina	gblup	0.1	TCS30	0.570898	0.501234
legacy_fpr_audpc_log	matina	gblup	0.1	TCS31	0.495121	0.51125
legacy_fpr_audpc_log	matina	gblup	0.1	TCS34	0.808453	0.427781
legacy_fpr_audpc_log	matina	gblup	0.1	TCS35	0.0115494	-0.00877886
legacy_fpr_audpc_log	matina	gblup	0.1	TCS36	0.0805927	0.0181793
legacy_fpr_audpc_log	matina	gblup	0.1	TCS37	-0.664442	-0.454368
legacy_fpr_audpc_log	matina	gblup	0.1	TCS38	0.00644657	0.0374612
legacy_fpr_audpc_log	matina	gblup	0.1	TCS39	-0.0925294	-0.110581
legacy_fpr_audpc_log	matina	gblup	0.1	TO5	-0.301752	-0.269183
legacy_fpr_audpc_log	matina	gblup	0.1	TSA141	1.39294	1.2905
legacy_fpr_audpc_log	matina	gblup	0.1	TSH565	1.15732	0.973497
legacy_fpr_audpc_log	matina	gblup	0.1	TSH792	1.17938	1.15368
legacy_fpr_audpc_log	matina	gblup	0.1	TSH812	0.470321	0.45148
legacy_fpr_audpc_log	matina	gblup	0.1	TUMACO	0.0564325	0.149658
legacy_fpr_audpc_log	matina	gblup	0.1	TUMACO6	0.530506	0.477617
legacy_fpr_audpc_log	matina	gblup	0.1	UF273	-1.24294	-1.08028
legacy_fpr_audpc_log	matina	gblup	0.1	UF667	1.12933	0.762378
legacy_fpr_audpc_log	matina	gblup	0.1	UF676	0.45686	0.413455
legacy_flower_wbd_audpc_log	matina	gblup	0.1	830713	-0.736317	-0.700793
legacy_flower_wbd_audpc_log	matina	gblup	0.1	830714	0.00548663	0.0216917
legacy_flower_wbd_audpc_log	matina	gblup	0.1	830723	-0.502796	-0.478916
legacy_flower_wbd_audpc_log	matina	gblup	0.1	ABC007	-1.2446	-1.02416
legacy_flower_wbd_audpc_log	matina	gblup	0.1	C58	1.20541	0.796248
legacy_flower_wbd_audpc_log	matina	gblup	0.1	CAP34	1.37807	1.17391
legacy_flower_wbd_audpc_log	matina	gblup	0.1	CATONGO	0.909708	0.729035
legacy_flower_wbd_audpc_log	matina	gblup	0.1	CCN51	-0.325953	-0.41238
legacy_flower_wbd_audpc_log	matina	gblup	0.1	CHOCO774	0.038083	0.256088
legacy_flower_wbd_audpc_log	matina	gblup	0.1	CRICF13	-0.649947	-0.537289
legacy_flower_wbd_audpc_log	matina	gblup	0.1	DONDIEGO	-0.228034	-0.225302
legacy_flower_wbd_audpc_log	matina	gblup	0.1	EBC06	-1.75288	-1.67457
legacy_flower_wbd_audpc_log	matina	gblup	0.1	EBC09	-1.08097	-1.12636
legacy_flower_wbd_audpc_log	matina	gblup	0.1	EBC119	-0.649947	-1.18232
legacy_flower_wbd_audpc_log	matina	gblup	0.1	EBC148	0.562136	0.502437
legacy_flower_wbd_audpc_log	matina	gblup	0.1	EBC58	-0.691861	-0.737966
legacy_flower_wbd_audpc_log	matina	gblup	0.1	EET12	0.141955	0.0161894
legacy_flower_wbd_audpc_log	matina	gblup	0.1	EET184	0.811096	0.604703
legacy_flower_wbd_audpc_log	matina	gblup	0.1	EET377	-2.26116	-1.67638
legacy_flower_wbd_audpc_log	matina	gblup	0.1	EET399	-1.2446	-1.03042
legacy_flower_wbd_audpc_log	matina	gblup	0.1	EET400	-1.15823	-1.10298
legacy_flower_wbd_audpc_log	matina	gblup	0.1	EET6	-1.08097	-0.829663
legacy_flower_wbd_audpc_log	matina	gblup	0.1	EET61	-0.4702	-0.488267
legacy_flower_wbd_audpc_log	matina	gblup	0.1	EET62	-0.947273	-0.811634
legacy_flower_wbd_audpc_log	matina	gblup	0.1	EET8	1.02621	1.0056
legacy_flower_wbd_audpc_log	matina	gblup	0.1	EET9	1.33857	1.21878
legacy_flower_wbd_audpc_log	matina	gblup	0.1	FCM17	-0.228034	-0.378006
legacy_flower_wbd_audpc_log	matina	gblup	0.1	FCM19	-0.380296	-0.290065
legacy_flower_wbd_audpc_log	matina	gblup	0.1	FCM3	-1.2446	-1.1997
legacy_flower_wbd_audpc_log	matina	gblup	0.1	FCM30	-0.736317	-0.677059
legacy_flower_wbd_audpc_log	matina	gblup	0.1	FCM39	-0.572687	-0.47972
legacy_flower_wbd_audpc_log	matina	gblup	0.1	GS06	-0.536909	-0.225684
legacy_flower_wbd_audpc_log	matina	gblup	0.1	GS29	-1.75288	-1.57714
legacy_flower_wbd_audpc_log	matina	gblup	0.1	ICA2	0.663944	0.694825
legacy_flower_wbd_audpc_log	matina	gblup	0.1	ICA212	-1.08097	-1.01833
legacy_flower_wbd_audpc_log	matina	gblup	0.1	ICS1	0.782779	0.691735
legacy_flower_wbd_audpc_log	matina	gblup	0.1	ICS39	1.36514	1.30938
legacy_flower_wbd_audpc_log	matina	gblup	0.1	ICS40	1.89528	1.40949
legacy_flower_wbd_audpc_log	matina	gblup	0.1	ICS60	1.94898	1.65577
legacy_flower_wbd_audpc_log	matina	gblup	0.1	ICS95	0.703592	0.564091
legacy_flower_wbd_audpc_log	matina	gblup	0.1	IMC60	-0.228034	-0.239719
legacy_flower_wbd_audpc_log	matina	gblup	0.1	IMC67	-0.228034	-0.39911
legacy_flower_wbd_audpc_log	matina	gblup	0.1	LOLITAWALK1	-0.183579	-0.208433
legacy_flower_wbd_audpc_log	matina	gblup	0.1	LUKER40	0.0692918	0.0937083
legacy_flower_wbd_audpc_log	matina	gblup	0.1	LUKER50	-0.502796	-0.484048
legacy_flower_wbd_audpc_log	matina	gblup	0.1	P12	0.220598	0.142786
legacy_flower_wbd_audpc_log	matina	gblup	0.1	P18	-0.27536	-0.320172
legacy_flower_wbd_audpc_log	matina	gblup	0.1	P7	-0.064404	0.00648503
legacy_flower_wbd_audpc_log	matina	gblup	0.1	PA121	-1.45556	-1.1453
legacy_flower_wbd_audpc_log	matina	gblup	0.1	PA150	-0.536909	-0.893238
legacy_flower_wbd_audpc_log	matina	gblup	0.1	PA46	-0.736317	-0.973863
legacy_flower_wbd_audpc_log	matina	gblup	0.1	PA67	0.74729	0.684746
legacy_flower_wbd_audpc_log	matina	gblup	0.1	POBLACIONHUILA	0.0992264	-0.146599
legacy_flower_wbd_audpc_log	matina	gblup	0.1	POBLACIONTUMACO	0.208062	0.226281
legacy_flower_wbd_audpc_log	matina	gblup	0.1	R105	1.3166	1.29099
legacy_flower_wbd_audpc_log	matina	gblup	0.1	R13	1.87473	1.53696
legacy_flower_wbd_audpc_log	matina	gblup	0.1	R2	1.86026	1.54618
legacy_flower_wbd_audpc_log	matina	gblup	0.1	R41	1.93472	1.55204
legacy_flower_wbd_audpc_log	matina	gblup	0.1	SC45	0.722639	0.831498
legacy_flower_wbd_audpc_log	matina	gblup	0.1	SC49	-0.783643	-0.571379
legacy_flower_wbd_audpc_log	matina	gblup	0.1	SC5	1.20541	1.03115
legacy_flower_wbd_audpc_log	matina	gblup	0.1	SC6	1.08586	0.985321
legacy_flower_wbd_audpc_log	matina	gblup	0.1	SCA12	0.636269	0.549859
legacy_flower_wbd_audpc_log	matina	gblup	0.1	SCA6	0.513769	0.501439
legacy_flower_wbd_audpc_log	matina	gblup	0.1	SCA9	1.03034	0.829458
legacy_flower_wbd_audpc_log	matina	gblup	0.1	SCC21	0.650237	0.617332
legacy_flower_wbd_audpc_log	matina	gblup	0.1	SCC61	0.992291	0.819251
legacy_flower_wbd_audpc_log	matina	gblup	0.1	SCC85	-2.26116	-2.11914
legacy_flower_wbd_audpc_log	matina	gblup	0.1	SCC86	-2.26116	-2.12011
legacy_flower_wbd_audpc_log	matina	gblup	0.1	SPA10	-0.141665	-0.181627
legacy_flower_wbd_audpc_log	matina	gblup	0.1	SPA12	0.443879	0.301067
legacy_flower_wbd_audpc_log	matina	gblup	0.1	SUI61	-0.736317	-0.686054
legacy_flower_wbd_audpc_log	matina	gblup	0.1	SUI72	-0.228034	-0.404846
legacy_flower_wbd_audpc_log	matina	gblup	0.1	SUI83	0.169117	0.156811
legacy_flower_wbd_audpc_log	matina	gblup	0.1	SUI99	-0.325953	-0.439074
legacy_flower_wbd_audpc_log	matina	gblup	0.1	TCS01	-0.649947	-0.481784
legacy_flower_wbd_audpc_log	matina	gblup	0.1	TCS06	0.280248	-0.082181
legacy_flower_wbd_audpc_log	matina	gblup	0.1	TCS13	-0.380296	-0.301562
legacy_flower_wbd_audpc_log	matina	gblup	0.1	TCS19	-0.736317	-0.651721
legacy_flower_wbd_audpc_log	matina	gblup	0.1	TCS22	-0.947273	-0.77049
legacy_flower_wbd_audpc_log	matina	gblup	0.1	TCS24	0.425313	0.248772
legacy_flower_wbd_audpc_log	matina	gblup	0.1	TCS25	-0.947273	-0.817111
legacy_flower_wbd_audpc_log	matina	gblup	0.1	TCS26	-0.380296	-0.366333
legacy_flower_wbd_audpc_log	matina	gblup	0.1	TCS29	0.690613	0.540175
legacy_flower_wbd_audpc_log	matina	gblup	0.1	TCS30	0.6774	0.559823
legacy_flower_wbd_audpc_log	matina	gblup	0.1	TCS31	0.34596	0.336484
legacy_flower_wbd_audpc_log	matina	gblup	0.1	TCS34	0.854243	0.841411
legacy_flower_wbd_audpc_log	matina	gblup	0.1	TCS35	0.776983	0.83224
legacy_flower_wbd_audpc_log	matina	gblup	0.1	TCS36	-0.27536	-0.368417
legacy_flower_wbd_audpc_log	matina	gblup	0.1	TCS37	-0.438991	-0.326572
legacy_flower_wbd_audpc_log	matina	gblup	0.1	TCS38	-0.649947	-0.628701
legacy_flower_wbd_audpc_log	matina	gblup	0.1	TCS39	-0.834235	-0.754783
legacy_flower_wbd_audpc_log	matina	gblup	0.1	TO5	-0.947273	-0.982701
legacy_flower_wbd_audpc_log	matina	gblup	0.1	TSA141	1.38318	1.06584
legacy_flower_wbd_audpc_log	matina	gblup	0.1	TSH565	0.538351	0.452894
legacy_flower_wbd_audpc_log	matina	gblup	0.1	TSH792	1.4984	1.30977
legacy_flower_wbd_audpc_log	matina	gblup	0.1	TSH812	0.34596	0.32256
legacy_flower_wbd_audpc_log	matina	gblup	0.1	TUMACO	0.983561	0.923246
legacy_flower_wbd_audpc_log	matina	gblup	0.1	TUMACO6	-0.27536	-0.169924
legacy_flower_wbd_audpc_log	matina	gblup	0.1	UF273	-2.26116	-2.14786
legacy_flower_wbd_audpc_log	matina	gblup	0.1	UF667	1.77289	1.51483
legacy_flower_wbd_audpc_log	matina	gblup	0.1	UF676	1.10098	1.09717
legacy_branch_wbd_audpc_log	matina	gblup	0.1	830713	-0.826037	-0.859521
legacy_branch_wbd_audpc_log	matina	gblup	0.1	830714	0.764155	0.671024
legacy_branch_wbd_audpc_log	matina	gblup	0.1	830723	0.677726	0.529531
legacy_branch_wbd_audpc_log	matina	gblup	0.1	ABC007	-0.826037	-0.650177
legacy_branch_wbd_audpc_log	matina	gblup	0.1	C58	1.89668	1.55169
legacy_branch_wbd_audpc_log	matina	gblup	0.1	CAP34	-0.141124	-0.113247
legacy_branch_wbd_audpc_log	matina	gblup	0.1	CATONGO	1.49585	1.39305
legacy_branch_wbd_audpc_log	matina	gblup	0.1	CCN51	-0.263616	-0.273863
legacy_branch_wbd_audpc_log	matina	gblup	0.1	CHOCO774	1.05931	1.00427
legacy_branch_wbd_audpc_log	matina	gblup	0.1	CRICF13	-1.67438	-1.25331
legacy_branch_wbd_audpc_log	matina	gblup	0.1	DONDIEGO	-1.04918	-1.00888
legacy_branch_wbd_audpc_log	matina	gblup	0.1	EBC06	-1.32229	-1.24857
legacy_branch_wbd_audpc_log	matina	gblup	0.1	EBC09	-0.473943	-0.599803
legacy_branch_wbd_audpc_log	matina	gblup	0.1	EBC119	-0.637372	-0.817253
legacy_branch_wbd_audpc_log	matina	gblup	0.1	EBC148	0.0722675	0.050543
legacy_branch_wbd_audpc_log	matina	gblup	0.1	EBC58	-0.263616	-0.327942
legacy_branch_wbd_audpc_log	matina	gblup	0.1	EET12	0.412061	0.371122
legacy_branch_wbd_audpc_log	matina	gblup	0.1	EET184	1.18388	1.02658
legacy_branch_wbd_audpc_log	matina	gblup	0.1	EET377	-2.17063	-1.22126
legacy_branch_wbd_audpc_log	matina	gblup	0.1	EET399	-0.473943	-0.402873
legacy_branch_wbd_audpc_log	matina	gblup	0.1	EET400	0.374399	0.241017
legacy_branch_wbd_audpc_log	matina	gblup	0.1	EET6	1.44907	1.16099
legacy_branch_wbd_audpc_log	matina	gblup	0.1	EET61	1.51105	1.18406
legacy_branch_wbd_audpc_log	matina	gblup	0.1	EET62	0.0223055	0.172912
legacy_branch_wbd_audpc_log	matina	gblup	0.1	EET8	1.43307	1.11802
legacy_branch_wbd_audpc_log	matina	gblup	0.1	EET9	1.2604	0.99575
legacy_branch_wbd_audpc_log	matina	gblup	0.1	FCM17	-0.0841877	-0.151679
legacy_branch_wbd_audpc_log	matina	gblup	0.1	FCM19	-2.17063	-1.91244
legacy_branch_wbd_audpc_log	matina	gblup	0.1	FCM3	-0.552932	-0.646606
legacy_branch_wbd_audpc_log	matina	gblup	0.1	FCM30	0.253919	0.0928971
legacy_branch_wbd_audpc_log	matina	gblup	0.1	FCM39	-0.200838	-0.194394
legacy_branch_wbd_audpc_log	matina	gblup	0.1	GS06	-0.552932	-0.100306
legacy_branch_wbd_audpc_log	matina	gblup	0.1	GS29	0.0223055	-0.598503
legacy_branch_wbd_audpc_log	matina	gblup	0.1	ICA2	0.0223055	0.220301
legacy_branch_wbd_audpc_log	matina	gblup	0.1	ICA212	-0.637372	-0.640127
legacy_branch_wbd_audpc_log	matina	gblup	0.1	ICS1	0.616518	0.567048
legacy_branch_wbd_audpc_log	matina	gblup	0.1	ICS39	1.57005	1.29592
legacy_branch_wbd_audpc_log	matina	gblup	0.1	ICS40	1.64	1.18716
legacy_branch_wbd_audpc_log	matina	gblup	0.1	ICS60	1.9921	1.56858
legacy_branch_wbd_audpc_log	matina	gblup	0.1	ICS95	0.16646	-0.0152157
legacy_branch_wbd_audpc_log	matina	gblup	0.1	IMC60	-1.67438	-1.53265
legacy_branch_wbd_audpc_log	matina	gblup	0.1	IMC67	-1.04918	-1.03922
legacy_branch_wbd_audpc_log	matina	gblup	0.1	LOLITAWALK1	-0.263616	-0.355964
legacy_branch_wbd_audpc_log	matina	gblup	0.1	LUKER40	-0.552932	-0.503822
legacy_branch_wbd_audpc_log	matina	gblup	0.1	LUKER50	1.24172	0.954907
legacy_branch_wbd_audpc_log	matina	gblup	0.1	P12	-1.67438	-1.58457
legacy_branch_wbd_audpc_log	matina	gblup	0.1	P18	0.16646	0.0487661
legacy_branch_wbd_audpc_log	matina	gblup	0.1	P7	-0.637372	-0.486107
legacy_branch_wbd_audpc_log	matina	gblup	0.1	PA121	-0.473943	-0.46794
legacy_branch_wbd_audpc_log	matina	gblup	0.1	PA150	-0.263616	-0.385501
legacy_branch_wbd_audpc_log	matina	gblup	0.1	PA46	-1.32229	-1.40041
legacy_branch_wbd_audpc_log	matina	gblup	0.1	PA67	0.484076	0.474318
legacy_branch_wbd_audpc_log	matina	gblup	0.1	POBLACIONHUILA	0.991925	0.769857
legacy_branch_wbd_audpc_log	matina	gblup	0.1	POBLACIONTUMACO	0.707219	0.642069
legacy_branch_wbd_audpc_log	matina	gblup	0.1	R105	0.374399	0.493584
legacy_branch_wbd_audpc_log	matina	gblup	0.1	R13	1.14375	0.920332
legacy_branch_wbd_audpc_log	matina	gblup	0.1	R2	0.295411	0.475646
legacy_branch_wbd_audpc_log	matina	gblup	0.1	R41	1.18388	0.933081
legacy_branch_wbd_audpc_log	matina	gblup	0.1	SC45	0.552088	0.479195
legacy_branch_wbd_audpc_log	matina	gblup	0.1	SC49	-1.32229	-1.05533
legacy_branch_wbd_audpc_log	matina	gblup	0.1	SC5	0.736018	0.64791
legacy_branch_wbd_audpc_log	matina	gblup	0.1	SC6	0.518554	0.490363
legacy_branch_wbd_audpc_log	matina	gblup	0.1	SCA12	0.12027	0.0986761
legacy_branch_wbd_audpc_log	matina	gblup	0.1	SCA6	0.12027	0.0168218
legacy_branch_wbd_audpc_log	matina	gblup	0.1	SCA9	0.518554	0.369079
legacy_branch_wbd_audpc_log	matina	gblup	0.1	SCC21	0.870648	0.789718
legacy_branch_wbd_audpc_log	matina	gblup	0.1	SCC61	0.448598	0.217009
legacy_branch_wbd_audpc_log	matina	gblup	0.1	SCC85	-3.01897	-2.64606
legacy_branch_wbd_audpc_log	matina	gblup	0.1	SCC86	-1.67438	-1.78609
legacy_branch_wbd_audpc_log	matina	gblup	0.1	SPA10	0.616518	0.445815
legacy_branch_wbd_audpc_log	matina	gblup	0.1	SPA12	-0.0841877	-0.13971
legacy_branch_wbd_audpc_log	matina	gblup	0.1	SUI61	-1.67438	-1.4032
legacy_branch_wbd_audpc_log	matina	gblup	0.1	SUI72	-0.0841877	-0.378649
legacy_branch_wbd_audpc_log	matina	gblup	0.1	SUI83	0.295411	0.153576
legacy_branch_wbd_audpc_log	matina	gblup	0.1	SUI99	-2.17063	-2.04999
legacy_branch_wbd_audpc_log	matina	gblup	0.1	TCS01	-0.637372	-0.916254
legacy_branch_wbd_audpc_log	matina	gblup	0.1	TCS06	-1.32229	-1.20162
legacy_branch_wbd_audpc_log	matina	gblup	0.1	TCS13	0.0223055	-0.0820243
legacy_branch_wbd_audpc_log	matina	gblup	0.1	TCS19	-1.32229	-1.18634
legacy_branch_wbd_audpc_log	matina	gblup	0.1	TCS22	-0.329788	-0.380352
legacy_branch_wbd_audpc_log	matina	gblup	0.1	TCS24	1.57005	1.32517
legacy_branch_wbd_audpc_log	matina	gblup	0.1	TCS25	-0.329788	-0.300728
legacy_branch_wbd_audpc_log	matina	gblup	0.1	TCS26	-0.0841877	-0.0737159
legacy_branch_wbd_audpc_log	matina	gblup	0.1	TCS29	0.0223055	0.00724958
legacy_branch_wbd_audpc_log	matina	gblup	0.1	TCS30	1.10226	0.99613
legacy_branch_wbd_audpc_log	matina	gblup	0.1	TCS31	0.374399	0.278562
legacy_branch_wbd_audpc_log	matina	gblup	0.1	TCS34	0.647505	0.53416
legacy_branch_wbd_audpc_log	matina	gblup	0.1	TCS35	0.374399	0.384411
legacy_branch_wbd_audpc_log	matina	gblup	0.1	TCS36	-1.04918	-0.941081
legacy_branch_wbd_audpc_log	matina	gblup	0.1	TCS37	1.41686	1.19685
legacy_branch_wbd_audpc_log	matina	gblup	0.1	TCS38	-0.0297832	-0.044757
legacy_branch_wbd_audpc_log	matina	gblup	0.1	TCS39	0.12027	0.105456
legacy_branch_wbd_audpc_log	matina	gblup	0.1	TO5	-1.04918	-0.966377
legacy_branch_wbd_audpc_log	matina	gblup	0.1	TSA141	0.707219	0.533759
legacy_branch_wbd_audpc_log	matina	gblup	0.1	TSH565	-0.0297832	-0.0115708
legacy_branch_wbd_audpc_log	matina	gblup	0.1	TSH792	-0.263616	-0.277904
legacy_branch_wbd_audpc_log	matina	gblup	0.1	TSH812	0.518554	0.532814
legacy_branch_wbd_audpc_log	matina	gblup	0.1	TUMACO	0.295411	0.311127
legacy_branch_wbd_audpc_log	matina	gblup	0.1	TUMACO6	0.518554	0.64384
legacy_branch_wbd_audpc_log	matina	gblup	0.1	UF273	-1.32229	-1.21986
legacy_branch_wbd_audpc_log	matina	gblup	0.1	UF667	0.764155	0.803533
legacy_branch_wbd_audpc_log	matina	gblup	0.1	UF676	0.295411	0.527331
healthy_pod_logit_intercept	matina	gblup	0.1	830713	0.369934	0.289031
healthy_pod_logit_intercept	matina	gblup	0.1	830714	0.0532095	0.100036
healthy_pod_logit_intercept	matina	gblup	0.1	830723	1.17099	0.947054
healthy_pod_logit_intercept	matina	gblup	0.1	ABC007	1.01555	0.898882
healthy_pod_logit_intercept	matina	gblup	0.1	C58	-0.41683	-0.0670859
healthy_pod_logit_intercept	matina	gblup	0.1	CAP34	-0.727615	-0.577562
healthy_pod_logit_intercept	matina	gblup	0.1	CATONGO	-0.402128	-0.318397
healthy_pod_logit_intercept	matina	gblup	0.1	CCN51	-0.203497	-0.0283784
healthy_pod_logit_intercept	matina	gblup	0.1	CHOCO774	1.08105	0.721728
healthy_pod_logit_intercept	matina	gblup	0.1	CRICF13	1.584	1.40849
healthy_pod_logit_intercept	matina	gblup	0.1	DONDIEGO	-0.35912	-0.298306
healthy_pod_logit_intercept	matina	gblup	0.1	EBC06	0.708814	0.541511
healthy_pod_logit_intercept	matina	gblup	0.1	EBC09	-0.587634	-0.433094
healthy_pod_logit_intercept	matina	gblup	0.1	EBC119	0.290015	0.433596
healthy_pod_logit_intercept	matina	gblup	0.1	EBC148	-2.47468	-2.35702
healthy_pod_logit_intercept	matina	gblup	0.1	EBC58	0.143831	0.0693701
healthy_pod_logit_intercept	matina	gblup	0.1	EET12	0.468973	0.313465
healthy_pod_logit_intercept	matina	gblup	0.1	EET184	-1.9722	-1.36288
healthy_pod_logit_intercept	matina	gblup	0.1	EET377	1.05048	0.779811
healthy_pod_logit_intercept	matina	gblup	0.1	EET399	0.228509	0.285966
healthy_pod_logit_intercept	matina	gblup	0.1	EET400	-2.74245	-2.50263
healthy_pod_logit_intercept	matina	gblup	0.1	EET6	1.88825	1.54549
healthy_pod_logit_intercept	matina	gblup	0.1	EET61	0.512701	0.270623
healthy_pod_logit_intercept	matina	gblup	0.1	EET62	-0.544534	-0.426524
healthy_pod_logit_intercept	matina	gblup	0.1	EET8	0.770936	0.523687
healthy_pod_logit_intercept	matina	gblup	0.1	EET9	0.822587	0.543588
healthy_pod_logit_intercept	matina	gblup	0.1	FCM17	-1.28403	-1.01325
healthy_pod_logit_intercept	matina	gblup	0.1	FCM19	-0.960905	-0.849954
healthy_pod_logit_intercept	matina	gblup	0.1	FCM3	0.447435	0.415107
healthy_pod_logit_intercept	matina	gblup	0.1	FCM30	0.968483	0.845365
healthy_pod_logit_intercept	matina	gblup	0.1	FCM39	1.39371	1.17622
healthy_pod_logit_intercept	matina	gblup	0.1	GS06	0.387852	0.300015
healthy_pod_logit_intercept	matina	gblup	0.1	GS29	0.483463	0.559421
healthy_pod_logit_intercept	matina	gblup	0.1	ICA2	-0.88728	-0.38571
healthy_pod_logit_intercept	matina	gblup	0.1	ICA212	-1.33912	-1.26601
healthy_pod_logit_intercept	matina	gblup	0.1	ICS1	0.192893	0.19065
healthy_pod_logit_intercept	matina	gblup	0.1	ICS39	-0.0346119	-0.0682587
healthy_pod_logit_intercept	matina	gblup	0.1	ICS40	0.0547365	0.221427
healthy_pod_logit_intercept	matina	gblup	0.1	ICS60	0.0412563	0.0106589
healthy_pod_logit_intercept	matina	gblup	0.1	ICS95	0.74952	0.75372
healthy_pod_logit_intercept	matina	gblup	0.1	IMC60	-0.332344	-0.404462
healthy_pod_logit_intercept	matina	gblup	0.1	IMC67	-0.788797	-0.640837
healthy_pod_logit_intercept	matina	gblup	0.1	LOLITAWALK1	0.536985	0.439477
healthy_pod_logit_intercept	matina	gblup	0.1	LUKER40	-0.549262	-0.619232
healthy_pod_logit_intercept	matina	gblup	0.1	LUKER50	-0.773105	-0.829784
healthy_pod_logit_intercept	matina	gblup	0.1	P12	-2.18418	-2.0226
healthy_pod_logit_intercept	matina	gblup	0.1	P18	-0.506843	-0.422949
healthy_pod_logit_intercept	matina	gblup	0.1	P7	-2.30985	-2.11052
healthy_pod_logit_intercept	matina	gblup	0.1	PA121	0.574769	0.0947371
healthy_pod_logit_intercept	matina	gblup	0.1	PA150	-0.80286	-0.336958
healthy_pod_logit_intercept	matina	gblup	0.1	PA46	0.723612	0.644465
healthy_pod_logit_intercept	matina	gblup	0.1	PA67	-0.990557	-0.815658
healthy_pod_logit_intercept	matina	gblup	0.1	POBLACIONHUILA	-0.453666	-0.223738
healthy_pod_logit_intercept	matina	gblup	0.1	POBLACIONTUMACO	-0.178282	-0.127505
healthy_pod_logit_intercept	matina	gblup	0.1	R105	-0.183623	-0.0468144
healthy_pod_logit_intercept	matina	gblup	0.1	R13	-0.258877	-0.0922488
healthy_pod_logit_intercept	matina	gblup	0.1	R2	-0.384915	-0.133848
healthy_pod_logit_intercept	matina	gblup	0.1	R41	-0.142609	-0.0400064
healthy_pod_logit_intercept	matina	gblup	0.1	SC45	-0.0162595	0.0191692
healthy_pod_logit_intercept	matina	gblup	0.1	SC49	0.756856	0.682103
healthy_pod_logit_intercept	matina	gblup	0.1	SC5	0.202263	0.227567
healthy_pod_logit_intercept	matina	gblup	0.1	SC6	0.87032	0.477284
healthy_pod_logit_intercept	matina	gblup	0.1	SCA12	-2.57647	-2.34212
healthy_pod_logit_intercept	matina	gblup	0.1	SCA6	-2.00409	-2.11438
healthy_pod_logit_intercept	matina	gblup	0.1	SCA9	-1.27011	-1.35522
healthy_pod_logit_intercept	matina	gblup	0.1	SCC21	-0.751424	-0.661397
healthy_pod_logit_intercept	matina	gblup	0.1	SCC61	0.841168	0.699467
healthy_pod_logit_intercept	matina	gblup	0.1	SCC85	1.83977	1.52292
healthy_pod_logit_intercept	matina	gblup	0.1	SCC86	0.61475	0.873888
healthy_pod_logit_intercept	matina	gblup	0.1	SPA10	-1.0037	-0.999138
healthy_pod_logit_intercept	matina	gblup	0.1	SPA12	-1.02911	-0.956915
healthy_pod_logit_intercept	matina	gblup	0.1	SUI61	1.19842	1.15468
healthy_pod_logit_intercept	matina	gblup	0.1	SUI72	2.53744	2.14747
healthy_pod_logit_intercept	matina	gblup	0.1	SUI83	1.22715	0.967976
healthy_pod_logit_intercept	matina	gblup	0.1	SUI99	1.68956	1.43444
healthy_pod_logit_intercept	matina	gblup	0.1	TCS01	-1.14372	-0.322118
healthy_pod_logit_intercept	matina	gblup	0.1	TCS06	1.01809	0.576631
healthy_pod_logit_intercept	matina	gblup	0.1	TCS13	0.201176	0.0450172
healthy_pod_logit_intercept	matina	gblup	0.1	TCS19	0.455447	0.441297
healthy_pod_logit_intercept	matina	gblup	0.1	TCS22	-0.585772	-0.529897
healthy_pod_logit_intercept	matina	gblup	0.1	TCS24	0.0477053	0.0978392
healthy_pod_logit_intercept	matina	gblup	0.1	TCS25	-0.817795	-0.808284
healthy_pod_logit_intercept	matina	gblup	0.1	TCS26	0.293344	0.391249
healthy_pod_logit_intercept	matina	gblup	0.1	TCS29	-0.568895	-0.51204
healthy_pod_logit_intercept	matina	gblup	0.1	TCS30	0.56301	0.433942
healthy_pod_logit_intercept	matina	gblup	0.1	TCS31	0.124119	0.0367428
healthy_pod_logit_intercept	matina	gblup	0.1	TCS34	0.7031	0.521211
healthy_pod_logit_intercept	matina	gblup	0.1	TCS35	0.171793	0.320984
healthy_pod_logit_intercept	matina	gblup	0.1	TCS36	0.865476	0.844024
healthy_pod_logit_intercept	matina	gblup	0.1	TCS37	1.15378	0.923934
healthy_pod_logit_intercept	matina	gblup	0.1	TCS38	0.970709	0.891712
healthy_pod_logit_intercept	matina	gblup	0.1	TCS39	1.55303	1.43421
healthy_pod_logit_intercept	matina	gblup	0.1	TO5	-0.129561	-0.159963
healthy_pod_logit_intercept	matina	gblup	0.1	TSA141	-0.438552	-0.449557
healthy_pod_logit_intercept	matina	gblup	0.1	TSH565	-0.202571	-0.273103
healthy_pod_logit_intercept	matina	gblup	0.1	TSH792	-0.972832	-0.975506
healthy_pod_logit_intercept	matina	gblup	0.1	TSH812	0.104262	-0.00275888
healthy_pod_logit_intercept	matina	gblup	0.1	TUMACO	0.160507	0.0883218
healthy_pod_logit_intercept	matina	gblup	0.1	TUMACO6	0.0768717	-0.0906905
healthy_pod_logit_intercept	matina	gblup	0.1	UF273	-0.427549	-0.500195
healthy_pod_logit_intercept	matina	gblup	0.1	UF667	0.370602	0.276345
healthy_pod_logit_intercept	matina	gblup	0.1	UF676	0.389544	0.446952
healthy_pod_logit_slope	matina	gblup	0.1	830713	0.395258	0.319029
healthy_pod_logit_slope	matina	gblup	0.1	830714	0.142519	0.175847
healthy_pod_logit_slope	matina	gblup	0.1	830723	1.10345	0.883927
healthy_pod_logit_slope	matina	gblup	0.1	ABC007	0.811613	0.725129
healthy_pod_logit_slope	matina	gblup	0.1	C58	-0.444627	-0.0884452
healthy_pod_logit_slope	matina	gblup	0.1	CAP34	-0.64604	-0.507108
healthy_pod_logit_slope	matina	gblup	0.1	CATONGO	-0.429823	-0.338131
healthy_pod_logit_slope	matina	gblup	0.1	CCN51	-0.150021	0.0170684
healthy_pod_logit_slope	matina	gblup	0.1	CHOCO774	1.01882	0.682948
healthy_pod_logit_slope	matina	gblup	0.1	CRICF13	1.47193	1.33311
healthy_pod_logit_slope	matina	gblup	0.1	DONDIEGO	-0.53256	-0.448165
healthy_pod_logit_slope	matina	gblup	0.1	EBC06	0.628572	0.477672
healthy_pod_logit_slope	matina	gblup	0.1	EBC09	-0.595238	-0.444822
healthy_pod_logit_slope	matina	gblup	0.1	EBC119	0.37449	0.522804
healthy_pod_logit_slope	matina	gblup	0.1	EBC148	-2.3882	-2.27854
healthy_pod_logit_slope	matina	gblup	0.1	EBC58	0.155529	0.0774371
healthy_pod_logit_slope	matina	gblup	0.1	EET12	0.399767	0.257851
healthy_pod_logit_slope	matina	gblup	0.1	EET184	-2.00519	-1.38894
healthy_pod_logit_slope	matina	gblup	0.1	EET377	1.06831	0.840375
healthy_pod_logit_slope	matina	gblup	0.1	EET399	0.163	0.246802
healthy_pod_logit_slope	matina	gblup	0.1	EET400	-2.91937	-2.64429
healthy_pod_logit_slope	matina	gblup	0.1	EET6	1.86884	1.51431
healthy_pod_logit_slope	matina	gblup	0.1	EET61	0.310539	0.111634
healthy_pod_logit_slope	matina	gblup	0.1	EET62	-0.497417	-0.401174
healthy_pod_logit_slope	matina	gblup	0.1	EET8	0.806799	0.539823
healthy_pod_logit_slope	matina	gblup	0.1	EET9	0.777331	0.495019
healthy_pod_logit_slope	matina	gblup	0.1	FCM17	-1.35952	-1.06986
healthy_pod_logit_slope	matina	gblup	0.1	FCM19	-1.07729	-0.945663
healthy_pod_logit_slope	matina	gblup	0.1	FCM3	0.600618	0.546409
healthy_pod_logit_slope	matina	gblup	0.1	FCM30	0.895223	0.78221
healthy_pod_logit_slope	matina	gblup	0.1	FCM39	1.2514	1.05933
healthy_pod_logit_slope	matina	gblup	0.1	GS06	0.391066	0.284316
healthy_pod_logit_slope	matina	gblup	0.1	GS29	0.65234	0.661851
healthy_pod_logit_slope	matina	gblup	0.1	ICA2	-0.942269	-0.440502
healthy_pod_logit_slope	matina	gblup	0.1	ICA212	-1.40705	-1.31784
healthy_pod_logit_slope	matina	gblup	0.1	ICS1	0.128543	0.150443
healthy_pod_logit_slope	matina	gblup	0.1	ICS39	0.00569184	-0.0719062
healthy_pod_logit_slope	matina	gblup	0.1	ICS40	-0.0987306	0.116299
healthy_pod_logit_slope	matina	gblup	0.1	ICS60	-0.00481144	-0.0341158
healthy_pod_logit_slope	matina	gblup	0.1	ICS95	0.686854	0.689941
healthy_pod_logit_slope	matina	gblup	0.1	IMC60	-0.433259	-0.48324
healthy_pod_logit_slope	matina	gblup	0.1	IMC67	-0.754296	-0.592504
healthy_pod_logit_slope	matina	gblup	0.1	LOLITAWALK1	0.545152	0.446545
healthy_pod_logit_slope	matina	gblup	0.1	LUKER40	-0.638878	-0.690266
healthy_pod_logit_slope	matina	gblup	0.1	LUKER50	-0.888119	-0.92616
healthy_pod_logit_slope	matina	gblup	0.1	P12	-2.05587	-1.9064
healthy_pod_logit_slope	matina	gblup	0.1	P18	-0.431753	-0.350325
healthy_pod_logit_slope	matina	gblup	0.1	P7	-2.26139	-2.07748
healthy_pod_logit_slope	matina	gblup	0.1	PA121	0.758604	0.251433
healthy_pod_logit_slope	matina	gblup	0.1	PA150	-0.663228	-0.189774
healthy_pod_logit_slope	matina	gblup	0.1	PA46	0.718392	0.656195
healthy_pod_logit_slope	matina	gblup	0.1	PA67	-0.88565	-0.726748
healthy_pod_logit_slope	matina	gblup	0.1	POBLACIONHUILA	-0.408803	-0.179604
healthy_pod_logit_slope	matina	gblup	0.1	POBLACIONTUMACO	-0.162829	-0.108424
healthy_pod_logit_slope	matina	gblup	0.1	R105	-0.244693	-0.0999931
healthy_pod_logit_slope	matina	gblup	0.1	R13	-0.301503	-0.142118
healthy_pod_logit_slope	matina	gblup	0.1	R2	-0.582487	-0.248649
healthy_pod_logit_slope	matina	gblup	0.1	R41	-0.19728	-0.0916766
healthy_pod_logit_slope	matina	gblup	0.1	SC45	-0.00796048	-0.000902849
healthy_pod_logit_slope	matina	gblup	0.1	SC49	0.867094	0.732881
healthy_pod_logit_slope	matina	gblup	0.1	SC5	0.2189	0.233728
healthy_pod_logit_slope	matina	gblup	0.1	SC6	0.797208	0.431094
healthy_pod_logit_slope	matina	gblup	0.1	SCA12	-2.51302	-2.27942
healthy_pod_logit_slope	matina	gblup	0.1	SCA6	-1.92194	-2.05168
healthy_pod_logit_slope	matina	gblup	0.1	SCA9	-1.14844	-1.25063
healthy_pod_logit_slope	matina	gblup	0.1	SCC21	-0.984182	-0.863125
healthy_pod_logit_slope	matina	gblup	0.1	SCC61	0.77792	0.651981
healthy_pod_logit_slope	matina	gblup	0.1	SCC85	1.83219	1.5358
healthy_pod_logit_slope	matina	gblup	0.1	SCC86	0.760097	0.997065
healthy_pod_logit_slope	matina	gblup	0.1	SPA10	-0.946074	-0.943486
healthy_pod_logit_slope	matina	gblup	0.1	SPA12	-1.10148	-1.01775
healthy_pod_logit_slope	matina	gblup	0.1	SUI61	1.20993	1.18217
healthy_pod_logit_slope	matina	gblup	0.1	SUI72	2.63484	2.23681
healthy_pod_logit_slope	matina	gblup	0.1	SUI83	1.31669	1.05893
healthy_pod_logit_slope	matina	gblup	0.1	SUI99	1.74548	1.49435
healthy_pod_logit_slope	matina	gblup	0.1	TCS01	-1.11434	-0.314507
healthy_pod_logit_slope	matina	gblup	0.1	TCS06	0.95903	0.537645
healthy_pod_logit_slope	matina	gblup	0.1	TCS13	0.351589	0.162651
healthy_pod_logit_slope	matina	gblup	0.1	TCS19	0.644985	0.600965
healthy_pod_logit_slope	matina	gblup	0.1	TCS22	-0.491891	-0.45955
healthy_pod_logit_slope	matina	gblup	0.1	TCS24	0.0607964	0.121964
healthy_pod_logit_slope	matina	gblup	0.1	TCS25	-0.836795	-0.812818
healthy_pod_logit_slope	matina	gblup	0.1	TCS26	0.469803	0.515058
healthy_pod_logit_slope	matina	gblup	0.1	TCS29	-0.490245	-0.43989
healthy_pod_logit_slope	matina	gblup	0.1	TCS30	0.644882	0.505215
healthy_pod_logit_slope	matina	gblup	0.1	TCS31	0.206677	0.112159
healthy_pod_logit_slope	matina	gblup	0.1	TCS34	0.56819	0.423745
healthy_pod_logit_slope	matina	gblup	0.1	TCS35	0.159479	0.2649
healthy_pod_logit_slope	matina	gblup	0.1	TCS36	0.905227	0.874025
healthy_pod_logit_slope	matina	gblup	0.1	TCS37	1.25861	1.00579
healthy_pod_logit_slope	matina	gblup	0.1	TCS38	0.948251	0.873374
healthy_pod_logit_slope	matina	gblup	0.1	TCS39	1.43653	1.32806
healthy_pod_logit_slope	matina	gblup	0.1	TO5	-0.0389719	-0.0817135
healthy_pod_logit_slope	matina	gblup	0.1	TSA141	-0.493076	-0.487232
healthy_pod_logit_slope	matina	gblup	0.1	TSH565	-0.153013	-0.231499
healthy_pod_logit_slope	matina	gblup	0.1	TSH792	-1.00704	-1.01058
healthy_pod_logit_slope	matina	gblup	0.1	TSH812	0.163282	0.0526313
healthy_pod_logit_slope	matina	gblup	0.1	TUMACO	0.204135	0.123405
healthy_pod_logit_slope	matina	gblup	0.1	TUMACO6	0.020283	-0.132192
healthy_pod_logit_slope	matina	gblup	0.1	UF273	-0.33692	-0.42574
healthy_pod_logit_slope	matina	gblup	0.1	UF667	0.327502	0.224483
healthy_pod_logit_slope	matina	gblup	0.1	UF676	0.373316	0.401699
fpr_audpc_log_intercept	matina	gblup	0.1	830713	-0.090856	-0.0680987
fpr_audpc_log_intercept	matina	gblup	0.1	830714	0.0678822	0.195941
fpr_audpc_log_intercept	matina	gblup	0.1	830723	0.102714	0.161374
fpr_audpc_log_intercept	matina	gblup	0.1	ABC007	-2.28678	-1.92208
fpr_audpc_log_intercept	matina	gblup	0.1	C58	1.04146	0.887762
fpr_audpc_log_intercept	matina	gblup	0.1	CAP34	0.562577	0.540332
fpr_audpc_log_intercept	matina	gblup	0.1	CATONGO	0.701833	0.756072
fpr_audpc_log_intercept	matina	gblup	0.1	CCN51	0.974758	0.709315
fpr_audpc_log_intercept	matina	gblup	0.1	CHOCO774	-1.21998	-0.82158
fpr_audpc_log_intercept	matina	gblup	0.1	CRICF13	-3.09653	-2.46308
fpr_audpc_log_intercept	matina	gblup	0.1	DONDIEGO	-1.99257	-1.78591
fpr_audpc_log_intercept	matina	gblup	0.1	EBC06	-2.19792	-2.05731
fpr_audpc_log_intercept	matina	gblup	0.1	EBC09	-2.06801	-1.94287
fpr_audpc_log_intercept	matina	gblup	0.1	EBC119	0.652098	0.342611
fpr_audpc_log_intercept	matina	gblup	0.1	EBC148	0.792995	0.797884
fpr_audpc_log_intercept	matina	gblup	0.1	EBC58	0.0613161	-0.0659226
fpr_audpc_log_intercept	matina	gblup	0.1	EET12	-0.0365229	0.0624982
fpr_audpc_log_intercept	matina	gblup	0.1	EET184	1.74796	1.35788
fpr_audpc_log_intercept	matina	gblup	0.1	EET377	-1.26378	-0.303304
fpr_audpc_log_intercept	matina	gblup	0.1	EET399	0.105093	0.094091
fpr_audpc_log_intercept	matina	gblup	0.1	EET400	1.253	1.17348
fpr_audpc_log_intercept	matina	gblup	0.1	EET6	-0.585104	-0.469935
fpr_audpc_log_intercept	matina	gblup	0.1	EET61	-0.334217	-0.181369
fpr_audpc_log_intercept	matina	gblup	0.1	EET62	0.257063	0.270949
fpr_audpc_log_intercept	matina	gblup	0.1	EET8	0.721446	0.582016
fpr_audpc_log_intercept	matina	gblup	0.1	EET9	0.136834	0.149402
fpr_audpc_log_intercept	matina	gblup	0.1	FCM17	-1.14401	-1.09896
fpr_audpc_log_intercept	matina	gblup	0.1	FCM19	0.186362	0.081611
fpr_audpc_log_intercept	matina	gblup	0.1	FCM3	-1.36597	-1.21027
fpr_audpc_log_intercept	matina	gblup	0.1	FCM30	-0.35893	-0.383391
fpr_audpc_log_intercept	matina	gblup	0.1	FCM39	0.673903	0.675344
fpr_audpc_log_intercept	matina	gblup	0.1	GS06	-0.11431	0.136549
fpr_audpc_log_intercept	matina	gblup	0.1	GS29	1.02929	0.402388
fpr_audpc_log_intercept	matina	gblup	0.1	ICA2	-0.3577	-0.178343
fpr_audpc_log_intercept	matina	gblup	0.1	ICA212	0.875936	0.860475
fpr_audpc_log_intercept	matina	gblup	0.1	ICS1	0.695463	0.673203
fpr_audpc_log_intercept	matina	gblup	0.1	ICS39	-0.0582162	0.115652
fpr_audpc_log_intercept	matina	gblup	0.1	ICS40	0.589823	0.320752
fpr_audpc_log_intercept	matina	gblup	0.1	ICS60	0.448619	0.413584
fpr_audpc_log_intercept	matina	gblup	0.1	ICS95	0.178401	-0.0342207
fpr_audpc_log_intercept	matina	gblup	0.1	IMC60	0.867304	0.813004
fpr_audpc_log_intercept	matina	gblup	0.1	IMC67	0.457128	0.273444
fpr_audpc_log_intercept	matina	gblup	0.1	LOLITAWALK1	-0.83962	-0.821638
fpr_audpc_log_intercept	matina	gblup	0.1	LUKER40	0.294595	0.42412
fpr_audpc_log_intercept	matina	gblup	0.1	LUKER50	-1.14036	-0.947966
fpr_audpc_log_intercept	matina	gblup	0.1	P12	1.85078	1.70336
fpr_audpc_log_intercept	matina	gblup	0.1	P18	0.728487	0.647099
fpr_audpc_log_intercept	matina	gblup	0.1	P7	1.57636	1.52745
fpr_audpc_log_intercept	matina	gblup	0.1	PA121	-0.849278	-0.293632
fpr_audpc_log_intercept	matina	gblup	0.1	PA150	0.740382	0.20902
fpr_audpc_log_intercept	matina	gblup	0.1	PA46	-0.880777	-0.868733
fpr_audpc_log_intercept	matina	gblup	0.1	PA67	0.179993	0.1832
fpr_audpc_log_intercept	matina	gblup	0.1	POBLACIONHUILA	0.125119	-0.0442577
fpr_audpc_log_intercept	matina	gblup	0.1	POBLACIONTUMACO	0.282997	0.297472
fpr_audpc_log_intercept	matina	gblup	0.1	R105	-0.579534	-0.00729427
fpr_audpc_log_intercept	matina	gblup	0.1	R13	0.93913	0.597921
fpr_audpc_log_intercept	matina	gblup	0.1	R2	0.85208	0.561669
fpr_audpc_log_intercept	matina	gblup	0.1	R41	0.855272	0.477982
fpr_audpc_log_intercept	matina	gblup	0.1	SC45	0.143569	0.171532
fpr_audpc_log_intercept	matina	gblup	0.1	SC49	-1.11789	-1.0201
fpr_audpc_log_intercept	matina	gblup	0.1	SC5	0.218474	0.176606
fpr_audpc_log_intercept	matina	gblup	0.1	SC6	-0.496718	-0.168658
fpr_audpc_log_intercept	matina	gblup	0.1	SCA12	1.20102	1.0865
fpr_audpc_log_intercept	matina	gblup	0.1	SCA6	0.642944	0.840923
fpr_audpc_log_intercept	matina	gblup	0.1	SCA9	1.84686	1.72397
fpr_audpc_log_intercept	matina	gblup	0.1	SCC21	-0.0429925	0.0250939
fpr_audpc_log_intercept	matina	gblup	0.1	SCC61	-0.0608964	0.00428096
fpr_audpc_log_intercept	matina	gblup	0.1	SCC85	-2.55552	-2.22566
fpr_audpc_log_intercept	matina	gblup	0.1	SCC86	-1.20509	-1.25268
fpr_audpc_log_intercept	matina	gblup	0.1	SPA10	1.2818	1.17866
fpr_audpc_log_intercept	matina	gblup	0.1	SPA12	0.538974	0.449304
fpr_audpc_log_intercept	matina	gblup	0.1	SUI61	-0.677581	-0.511799
fpr_audpc_log_intercept	matina	gblup	0.1	SUI72	-2.32765	-1.98085
fpr_audpc_log_intercept	matina	gblup	0.1	SUI83	-0.467416	-0.345521
fpr_audpc_log_intercept	matina	gblup	0.1	SUI99	-0.422334	-0.381615
fpr_audpc_log_intercept	matina	gblup	0.1	TCS01	0.824967	-0.0543888
fpr_audpc_log_intercept	matina	gblup	0.1	TCS06	-1.52203	-1.0222
fpr_audpc_log_intercept	matina	gblup	0.1	TCS13	-0.693288	-0.510387
fpr_audpc_log_intercept	matina	gblup	0.1	TCS19	-0.88048	-0.798251
fpr_audpc_log_intercept	matina	gblup	0.1	TCS22	-0.566552	-0.503723
fpr_audpc_log_intercept	matina	gblup	0.1	TCS24	0.108671	0.0622646
fpr_audpc_log_intercept	matina	gblup	0.1	TCS25	-1.2197	-0.969846
fpr_audpc_log_intercept	matina	gblup	0.1	TCS26	-0.824426	-0.933611
fpr_audpc_log_intercept	matina	gblup	0.1	TCS29	0.699025	0.622756
fpr_audpc_log_intercept	matina	gblup	0.1	TCS30	0.566371	0.502682
fpr_audpc_log_intercept	matina	gblup	0.1	TCS31	0.295886	0.337578
fpr_audpc_log_intercept	matina	gblup	0.1	TCS34	0.706899	0.328115
fpr_audpc_log_intercept	matina	gblup	0.1	TCS35	-0.0128691	-0.0526619
fpr_audpc_log_intercept	matina	gblup	0.1	TCS36	-0.0450238	-0.11236
fpr_audpc_log_intercept	matina	gblup	0.1	TCS37	-0.798475	-0.55976
fpr_audpc_log_intercept	matina	gblup	0.1	TCS38	0.234606	0.239911
fpr_audpc_log_intercept	matina	gblup	0.1	TCS39	0.0899834	0.0433562
fpr_audpc_log_intercept	matina	gblup	0.1	TO5	-0.0784861	-0.0779732
fpr_audpc_log_intercept	matina	gblup	0.1	TSA141	1.52197	1.35596
fpr_audpc_log_intercept	matina	gblup	0.1	TSH565	1.31807	1.11411
fpr_audpc_log_intercept	matina	gblup	0.1	TSH792	1.23221	1.19046
fpr_audpc_log_intercept	matina	gblup	0.1	TSH812	0.624532	0.594464
fpr_audpc_log_intercept	matina	gblup	0.1	TUMACO	0.123911	0.216433
fpr_audpc_log_intercept	matina	gblup	0.1	TUMACO6	0.744474	0.691076
fpr_audpc_log_intercept	matina	gblup	0.1	UF273	-0.933541	-0.814177
fpr_audpc_log_intercept	matina	gblup	0.1	UF667	0.910168	0.615125
fpr_audpc_log_intercept	matina	gblup	0.1	UF676	0.328111	0.281086
fpr_audpc_log_slope	matina	gblup	0.1	830713	-0.0904193	-0.0677221
fpr_audpc_log_slope	matina	gblup	0.1	830714	0.0648384	0.19352
fpr_audpc_log_slope	matina	gblup	0.1	830723	0.101987	0.160202
fpr_audpc_log_slope	matina	gblup	0.1	ABC007	-2.28867	-1.92397
fpr_audpc_log_slope	matina	gblup	0.1	C58	1.03672	0.884425
fpr_audpc_log_slope	matina	gblup	0.1	CAP34	0.560858	0.538836
fpr_audpc_log_slope	matina	gblup	0.1	CATONGO	0.703844	0.75718
fpr_audpc_log_slope	matina	gblup	0.1	CCN51	0.972256	0.707272
fpr_audpc_log_slope	matina	gblup	0.1	CHOCO774	-1.21701	-0.819557
fpr_audpc_log_slope	matina	gblup	0.1	CRICF13	-3.10167	-2.46667
fpr_audpc_log_slope	matina	gblup	0.1	DONDIEGO	-1.99161	-1.78496
fpr_audpc_log_slope	matina	gblup	0.1	EBC06	-2.19609	-2.05563
fpr_audpc_log_slope	matina	gblup	0.1	EBC09	-2.06621	-1.94121
fpr_audpc_log_slope	matina	gblup	0.1	EBC119	0.647731	0.341221
fpr_audpc_log_slope	matina	gblup	0.1	EBC148	0.792308	0.797362
fpr_audpc_log_slope	matina	gblup	0.1	EBC58	0.0579356	-0.0687851
fpr_audpc_log_slope	matina	gblup	0.1	EET12	-0.0327453	0.0665346
fpr_audpc_log_slope	matina	gblup	0.1	EET184	1.7531	1.36238
fpr_audpc_log_slope	matina	gblup	0.1	EET377	-1.2638	-0.303103
fpr_audpc_log_slope	matina	gblup	0.1	EET399	0.108738	0.0967496
fpr_audpc_log_slope	matina	gblup	0.1	EET400	1.25453	1.17461
fpr_audpc_log_slope	matina	gblup	0.1	EET6	-0.588269	-0.472436
fpr_audpc_log_slope	matina	gblup	0.1	EET61	-0.324544	-0.173212
fpr_audpc_log_slope	matina	gblup	0.1	EET62	0.260687	0.274478
fpr_audpc_log_slope	matina	gblup	0.1	EET8	0.721999	0.582525
fpr_audpc_log_slope	matina	gblup	0.1	EET9	0.139447	0.151709
fpr_audpc_log_slope	matina	gblup	0.1	FCM17	-1.14403	-1.09885
fpr_audpc_log_slope	matina	gblup	0.1	FCM19	0.184278	0.0802281
fpr_audpc_log_slope	matina	gblup	0.1	FCM3	-1.36625	-1.21077
fpr_audpc_log_slope	matina	gblup	0.1	FCM30	-0.361788	-0.386006
fpr_audpc_log_slope	matina	gblup	0.1	FCM39	0.674324	0.675667
fpr_audpc_log_slope	matina	gblup	0.1	GS06	-0.118935	0.133018
fpr_audpc_log_slope	matina	gblup	0.1	GS29	1.0329	0.403424
fpr_audpc_log_slope	matina	gblup	0.1	ICA2	-0.360261	-0.179468
fpr_audpc_log_slope	matina	gblup	0.1	ICA212	0.87554	0.860068
fpr_audpc_log_slope	matina	gblup	0.1	ICS1	0.694341	0.671969
fpr_audpc_log_slope	matina	gblup	0.1	ICS39	-0.0533704	0.119202
fpr_audpc_log_slope	matina	gblup	0.1	ICS40	0.595129	0.324252
fpr_audpc_log_slope	matina	gblup	0.1	ICS60	0.446101	0.412802
fpr_audpc_log_slope	matina	gblup	0.1	ICS95	0.178182	-0.0340991
fpr_audpc_log_slope	matina	gblup	0.1	IMC60	0.864274	0.810545
fpr_audpc_log_slope	matina	gblup	0.1	IMC67	0.455057	0.27171
fpr_audpc_log_slope	matina	gblup	0.1	LOLITAWALK1	-0.839067	-0.821093
fpr_audpc_log_slope	matina	gblup	0.1	LUKER40	0.297385	0.42623
fpr_audpc_log_slope	matina	gblup	0.1	LUKER50	-1.13457	-0.942939
fpr_audpc_log_slope	matina	gblup	0.1	P12	1.85256	1.70476
fpr_audpc_log_slope	matina	gblup	0.1	P18	0.73549	0.652543
fpr_audpc_log_slope	matina	gblup	0.1	P7	1.57738	1.52823
fpr_audpc_log_slope	matina	gblup	0.1	PA121	-0.852705	-0.29653
fpr_audpc_log_slope	matina	gblup	0.1	PA150	0.735937	0.205683
fpr_audpc_log_slope	matina	gblup	0.1	PA46	-0.876534	-0.865232
fpr_audpc_log_slope	matina	gblup	0.1	PA67	0.177668	0.180853
fpr_audpc_log_slope	matina	gblup	0.1	POBLACIONHUILA	0.12162	-0.0475517
fpr_audpc_log_slope	matina	gblup	0.1	POBLACIONTUMACO	0.281235	0.296184
fpr_audpc_log_slope	matina	gblup	0.1	R105	-0.573473	-0.00348037
fpr_audpc_log_slope	matina	gblup	0.1	R13	0.940454	0.599479
fpr_audpc_log_slope	matina	gblup	0.1	R2	0.854616	0.564304
fpr_audpc_log_slope	matina	gblup	0.1	R41	0.855624	0.479172
fpr_audpc_log_slope	matina	gblup	0.1	SC45	0.142759	0.171152
fpr_audpc_log_slope	matina	gblup	0.1	SC49	-1.11726	-1.01939
fpr_audpc_log_slope	matina	gblup	0.1	SC5	0.214489	0.173769
fpr_audpc_log_slope	matina	gblup	0.1	SC6	-0.497667	-0.169301
fpr_audpc_log_slope	matina	gblup	0.1	SCA12	1.19874	1.08721
fpr_audpc_log_slope	matina	gblup	0.1	SCA6	0.651611	0.845421
fpr_audpc_log_slope	matina	gblup	0.1	SCA9	1.84328	1.72112
fpr_audpc_log_slope	matina	gblup	0.1	SCC21	-0.0388192	0.029209
fpr_audpc_log_slope	matina	gblup	0.1	SCC61	-0.0590295	0.00557129
fpr_audpc_log_slope	matina	gblup	0.1	SCC85	-2.55287	-2.22316
fpr_audpc_log_slope	matina	gblup	0.1	SCC86	-1.2041	-1.25177
fpr_audpc_log_slope	matina	gblup	0.1	SPA10	1.27945	1.17662
fpr_audpc_log_slope	matina	gblup	0.1	SPA12	0.537281	0.447738
fpr_audpc_log_slope	matina	gblup	0.1	SUI61	-0.678948	-0.513103
fpr_audpc_log_slope	matina	gblup	0.1	SUI72	-2.32905	-1.98247
fpr_audpc_log_slope	matina	gblup	0.1	SUI83	-0.47047	-0.348403
fpr_audpc_log_slope	matina	gblup	0.1	SUI99	-0.425343	-0.384507
fpr_audpc_log_slope	matina	gblup	0.1	TCS01	0.82271	-0.0558308
fpr_audpc_log_slope	matina	gblup	0.1	TCS06	-1.52264	-1.0229
fpr_audpc_log_slope	matina	gblup	0.1	TCS13	-0.694908	-0.511925
fpr_audpc_log_slope	matina	gblup	0.1	TCS19	-0.880849	-0.798654
fpr_audpc_log_slope	matina	gblup	0.1	TCS22	-0.568082	-0.504898
fpr_audpc_log_slope	matina	gblup	0.1	TCS24	0.108953	0.0625061
fpr_audpc_log_slope	matina	gblup	0.1	TCS25	-1.2209	-0.970788
fpr_audpc_log_slope	matina	gblup	0.1	TCS26	-0.825043	-0.93388
fpr_audpc_log_slope	matina	gblup	0.1	TCS29	0.702474	0.625858
fpr_audpc_log_slope	matina	gblup	0.1	TCS30	0.56771	0.503966
fpr_audpc_log_slope	matina	gblup	0.1	TCS31	0.298708	0.340051
fpr_audpc_log_slope	matina	gblup	0.1	TCS34	0.708639	0.329433
fpr_audpc_log_slope	matina	gblup	0.1	TCS35	-0.0124173	-0.0523691
fpr_audpc_log_slope	matina	gblup	0.1	TCS36	-0.0429435	-0.110277
fpr_audpc_log_slope	matina	gblup	0.1	TCS37	-0.798858	-0.559808
fpr_audpc_log_slope	matina	gblup	0.1	TCS38	0.229495	0.235322
fpr_audpc_log_slope	matina	gblup	0.1	TCS39	0.0874679	0.0411903
fpr_audpc_log_slope	matina	gblup	0.1	TO5	-0.0809475	-0.0799536
fpr_audpc_log_slope	matina	gblup	0.1	TSA141	1.51924	1.35432
fpr_audpc_log_slope	matina	gblup	0.1	TSH565	1.31349	1.11083
fpr_audpc_log_slope	matina	gblup	0.1	TSH792	1.23297	1.19129
fpr_audpc_log_slope	matina	gblup	0.1	TSH812	0.622205	0.592528
fpr_audpc_log_slope	matina	gblup	0.1	TUMACO	0.12533	0.217884
fpr_audpc_log_slope	matina	gblup	0.1	TUMACO6	0.738433	0.68598
fpr_audpc_log_slope	matina	gblup	0.1	UF273	-0.935715	-0.81577
fpr_audpc_log_slope	matina	gblup	0.1	UF667	0.91537	0.618896
fpr_audpc_log_slope	matina	gblup	0.1	UF676	0.330978	0.283856
flower_wbd_audpc_log_intercept	matina	gblup	0.1	830713	-0.91742	-0.865178
flower_wbd_audpc_log_intercept	matina	gblup	0.1	830714	-0.0912998	-0.0698234
flower_wbd_audpc_log_intercept	matina	gblup	0.1	830723	-0.455194	-0.462613
flower_wbd_audpc_log_intercept	matina	gblup	0.1	ABC007	-1.26745	-1.0395
flower_wbd_audpc_log_intercept	matina	gblup	0.1	C58	1.15726	0.743223
flower_wbd_audpc_log_intercept	matina	gblup	0.1	CAP34	1.26317	1.07086
flower_wbd_audpc_log_intercept	matina	gblup	0.1	CATONGO	1.01849	0.800271
flower_wbd_audpc_log_intercept	matina	gblup	0.1	CCN51	-0.337256	-0.403887
flower_wbd_audpc_log_intercept	matina	gblup	0.1	CHOCO774	-0.626954	-0.222203
flower_wbd_audpc_log_intercept	matina	gblup	0.1	CRICF13	-0.71222	-0.632484
flower_wbd_audpc_log_intercept	matina	gblup	0.1	DONDIEGO	-0.508516	-0.455171
flower_wbd_audpc_log_intercept	matina	gblup	0.1	EBC06	-1.42816	-1.39734
flower_wbd_audpc_log_intercept	matina	gblup	0.1	EBC09	-1.01585	-1.03062
flower_wbd_audpc_log_intercept	matina	gblup	0.1	EBC119	-0.863814	-1.13143
flower_wbd_audpc_log_intercept	matina	gblup	0.1	EBC148	0.521958	0.468727
flower_wbd_audpc_log_intercept	matina	gblup	0.1	EBC58	-0.75488	-0.781008
flower_wbd_audpc_log_intercept	matina	gblup	0.1	EET12	0.0155194	-0.0976257
flower_wbd_audpc_log_intercept	matina	gblup	0.1	EET184	0.697084	0.514847
flower_wbd_audpc_log_intercept	matina	gblup	0.1	EET377	-1.58263	-1.28137
flower_wbd_audpc_log_intercept	matina	gblup	0.1	EET399	-1.2612	-1.0242
flower_wbd_audpc_log_intercept	matina	gblup	0.1	EET400	-1.05389	-0.982378
flower_wbd_audpc_log_intercept	matina	gblup	0.1	EET6	-1.10362	-0.853648
flower_wbd_audpc_log_intercept	matina	gblup	0.1	EET61	-0.476444	-0.495284
flower_wbd_audpc_log_intercept	matina	gblup	0.1	EET62	-1.02557	-0.888915
flower_wbd_audpc_log_intercept	matina	gblup	0.1	EET8	1.1006	1.08956
flower_wbd_audpc_log_intercept	matina	gblup	0.1	EET9	1.45504	1.34157
flower_wbd_audpc_log_intercept	matina	gblup	0.1	FCM17	-0.187167	-0.3292
flower_wbd_audpc_log_intercept	matina	gblup	0.1	FCM19	-0.59001	-0.465185
flower_wbd_audpc_log_intercept	matina	gblup	0.1	FCM3	-1.2612	-1.21466
flower_wbd_audpc_log_intercept	matina	gblup	0.1	FCM30	-0.807053	-0.708545
flower_wbd_audpc_log_intercept	matina	gblup	0.1	FCM39	-0.801281	-0.657521
flower_wbd_audpc_log_intercept	matina	gblup	0.1	GS06	-0.639563	-0.303374
flower_wbd_audpc_log_intercept	matina	gblup	0.1	GS29	-1.41879	-1.26574
flower_wbd_audpc_log_intercept	matina	gblup	0.1	ICA2	0.7539	0.754362
flower_wbd_audpc_log_intercept	matina	gblup	0.1	ICA212	-1.11298	-1.04505
flower_wbd_audpc_log_intercept	matina	gblup	0.1	ICS1	0.806668	0.717765
flower_wbd_audpc_log_intercept	matina	gblup	0.1	ICS39	1.46896	1.45058
flower_wbd_audpc_log_intercept	matina	gblup	0.1	ICS40	2.28004	1.63745
flower_wbd_audpc_log_intercept	matina	gblup	0.1	ICS60	2.20431	1.89216
flower_wbd_audpc_log_intercept	matina	gblup	0.1	ICS95	0.723008	0.612415
flower_wbd_audpc_log_intercept	matina	gblup	0.1	IMC60	-0.261292	-0.245674
flower_wbd_audpc_log_intercept	matina	gblup	0.1	IMC67	-0.177521	-0.351216
flower_wbd_audpc_log_intercept	matina	gblup	0.1	LOLITAWALK1	-0.104477	-0.143798
flower_wbd_audpc_log_intercept	matina	gblup	0.1	LUKER40	0.0497136	0.0691378
flower_wbd_audpc_log_intercept	matina	gblup	0.1	LUKER50	-0.591546	-0.556515
flower_wbd_audpc_log_intercept	matina	gblup	0.1	P12	0.196595	0.121123
flower_wbd_audpc_log_intercept	matina	gblup	0.1	P18	-0.415155	-0.41862
flower_wbd_audpc_log_intercept	matina	gblup	0.1	P7	-0.232175	-0.133061
flower_wbd_audpc_log_intercept	matina	gblup	0.1	PA121	-1.26433	-1.06163
flower_wbd_audpc_log_intercept	matina	gblup	0.1	PA150	-0.698191	-0.953579
flower_wbd_audpc_log_intercept	matina	gblup	0.1	PA46	-0.92237	-1.05133
flower_wbd_audpc_log_intercept	matina	gblup	0.1	PA67	0.618589	0.56684
flower_wbd_audpc_log_intercept	matina	gblup	0.1	POBLACIONHUILA	-0.181852	-0.380725
flower_wbd_audpc_log_intercept	matina	gblup	0.1	POBLACIONTUMACO	-0.0655341	-0.00127436
flower_wbd_audpc_log_intercept	matina	gblup	0.1	R105	1.50164	1.44824
flower_wbd_audpc_log_intercept	matina	gblup	0.1	R13	2.23775	1.80048
flower_wbd_audpc_log_intercept	matina	gblup	0.1	R2	2.21724	1.7866
flower_wbd_audpc_log_intercept	matina	gblup	0.1	R41	2.27739	1.78302
flower_wbd_audpc_log_intercept	matina	gblup	0.1	SC45	0.758751	0.862689
flower_wbd_audpc_log_intercept	matina	gblup	0.1	SC49	-0.984799	-0.703498
flower_wbd_audpc_log_intercept	matina	gblup	0.1	SC5	1.22856	1.0607
flower_wbd_audpc_log_intercept	matina	gblup	0.1	SC6	0.791142	0.842314
flower_wbd_audpc_log_intercept	matina	gblup	0.1	SCA12	0.558397	0.408406
flower_wbd_audpc_log_intercept	matina	gblup	0.1	SCA6	0.223888	0.303142
flower_wbd_audpc_log_intercept	matina	gblup	0.1	SCA9	0.918596	0.721318
flower_wbd_audpc_log_intercept	matina	gblup	0.1	SCC21	0.754414	0.698712
flower_wbd_audpc_log_intercept	matina	gblup	0.1	SCC61	1.08411	0.903967
flower_wbd_audpc_log_intercept	matina	gblup	0.1	SCC85	-1.58263	-1.52718
flower_wbd_audpc_log_intercept	matina	gblup	0.1	SCC86	-1.58263	-1.51459
flower_wbd_audpc_log_intercept	matina	gblup	0.1	SPA10	-0.351809	-0.350893
flower_wbd_audpc_log_intercept	matina	gblup	0.1	SPA12	0.487215	0.319415
flower_wbd_audpc_log_intercept	matina	gblup	0.1	SUI61	-0.805226	-0.70989
flower_wbd_audpc_log_intercept	matina	gblup	0.1	SUI72	-0.236618	-0.389237
flower_wbd_audpc_log_intercept	matina	gblup	0.1	SUI83	0.254111	0.238754
flower_wbd_audpc_log_intercept	matina	gblup	0.1	SUI99	-0.365455	-0.47018
flower_wbd_audpc_log_intercept	matina	gblup	0.1	TCS01	-0.772853	-0.596248
flower_wbd_audpc_log_intercept	matina	gblup	0.1	TCS06	0.131131	-0.198909
flower_wbd_audpc_log_intercept	matina	gblup	0.1	TCS13	-0.409865	-0.328142
flower_wbd_audpc_log_intercept	matina	gblup	0.1	TCS19	-0.697547	-0.609411
flower_wbd_audpc_log_intercept	matina	gblup	0.1	TCS22	-1.04563	-0.832574
flower_wbd_audpc_log_intercept	matina	gblup	0.1	TCS24	0.335451	0.168427
flower_wbd_audpc_log_intercept	matina	gblup	0.1	TCS25	-0.914296	-0.813559
flower_wbd_audpc_log_intercept	matina	gblup	0.1	TCS26	-0.547176	-0.517024
flower_wbd_audpc_log_intercept	matina	gblup	0.1	TCS29	0.665586	0.513817
flower_wbd_audpc_log_intercept	matina	gblup	0.1	TCS30	0.527932	0.428278
flower_wbd_audpc_log_intercept	matina	gblup	0.1	TCS31	0.289235	0.296051
flower_wbd_audpc_log_intercept	matina	gblup	0.1	TCS34	0.869364	0.83399
flower_wbd_audpc_log_intercept	matina	gblup	0.1	TCS35	0.400664	0.651857
flower_wbd_audpc_log_intercept	matina	gblup	0.1	TCS36	-0.3954	-0.473901
flower_wbd_audpc_log_intercept	matina	gblup	0.1	TCS37	-0.496462	-0.391934
flower_wbd_audpc_log_intercept	matina	gblup	0.1	TCS38	-0.59729	-0.557975
flower_wbd_audpc_log_intercept	matina	gblup	0.1	TCS39	-0.959693	-0.865936
flower_wbd_audpc_log_intercept	matina	gblup	0.1	TO5	-0.955157	-0.97936
flower_wbd_audpc_log_intercept	matina	gblup	0.1	TSA141	1.53298	1.18975
flower_wbd_audpc_log_intercept	matina	gblup	0.1	TSH565	0.400401	0.308592
flower_wbd_audpc_log_intercept	matina	gblup	0.1	TSH792	1.70595	1.49357
flower_wbd_audpc_log_intercept	matina	gblup	0.1	TSH812	0.259006	0.239324
flower_wbd_audpc_log_intercept	matina	gblup	0.1	TUMACO	1.15359	1.05964
flower_wbd_audpc_log_intercept	matina	gblup	0.1	TUMACO6	-0.494846	-0.363775
flower_wbd_audpc_log_intercept	matina	gblup	0.1	UF273	-1.58263	-1.55042
flower_wbd_audpc_log_intercept	matina	gblup	0.1	UF667	1.98736	1.71436
flower_wbd_audpc_log_intercept	matina	gblup	0.1	UF676	1.11014	1.13797
flower_wbd_audpc_log_slope	matina	gblup	0.1	830713	0.895242	0.856836
flower_wbd_audpc_log_slope	matina	gblup	0.1	830714	0.148144	0.111048
flower_wbd_audpc_log_slope	matina	gblup	0.1	830723	0.443252	0.451912
flower_wbd_audpc_log_slope	matina	gblup	0.1	ABC007	1.30811	1.06429
flower_wbd_audpc_log_slope	matina	gblup	0.1	C58	-1.16434	-0.75047
flower_wbd_audpc_log_slope	matina	gblup	0.1	CAP34	-1.20599	-1.03179
flower_wbd_audpc_log_slope	matina	gblup	0.1	CATONGO	-1.00989	-0.793752
flower_wbd_audpc_log_slope	matina	gblup	0.1	CCN51	0.302827	0.367712
flower_wbd_audpc_log_slope	matina	gblup	0.1	CHOCO774	0.567682	0.191642
flower_wbd_audpc_log_slope	matina	gblup	0.1	CRICF13	0.765308	0.666358
flower_wbd_audpc_log_slope	matina	gblup	0.1	DONDIEGO	0.267733	0.243947
flower_wbd_audpc_log_slope	matina	gblup	0.1	EBC06	1.48935	1.45206
flower_wbd_audpc_log_slope	matina	gblup	0.1	EBC09	1.06808	1.07897
flower_wbd_audpc_log_slope	matina	gblup	0.1	EBC119	0.84451	1.1149
flower_wbd_audpc_log_slope	matina	gblup	0.1	EBC148	-0.620997	-0.555274
flower_wbd_audpc_log_slope	matina	gblup	0.1	EBC58	0.686381	0.726468
flower_wbd_audpc_log_slope	matina	gblup	0.1	EET12	-0.0190935	0.0948288
flower_wbd_audpc_log_slope	matina	gblup	0.1	EET184	-0.71765	-0.540278
flower_wbd_audpc_log_slope	matina	gblup	0.1	EET377	1.57614	1.25759
flower_wbd_audpc_log_slope	matina	gblup	0.1	EET399	1.21367	0.983901
flower_wbd_audpc_log_slope	matina	gblup	0.1	EET400	1.05171	0.988323
flower_wbd_audpc_log_slope	matina	gblup	0.1	EET6	1.07965	0.826958
flower_wbd_audpc_log_slope	matina	gblup	0.1	EET61	0.432731	0.460601
flower_wbd_audpc_log_slope	matina	gblup	0.1	EET62	1.00571	0.87246
flower_wbd_audpc_log_slope	matina	gblup	0.1	EET8	-1.16481	-1.13452
flower_wbd_audpc_log_slope	matina	gblup	0.1	EET9	-1.49754	-1.37625
flower_wbd_audpc_log_slope	matina	gblup	0.1	FCM17	0.113139	0.276827
flower_wbd_audpc_log_slope	matina	gblup	0.1	FCM19	0.638986	0.504662
flower_wbd_audpc_log_slope	matina	gblup	0.1	FCM3	1.21367	1.17161
flower_wbd_audpc_log_slope	matina	gblup	0.1	FCM30	0.883746	0.774695
flower_wbd_audpc_log_slope	matina	gblup	0.1	FCM39	0.796478	0.648271
flower_wbd_audpc_log_slope	matina	gblup	0.1	GS06	0.600039	0.268891
flower_wbd_audpc_log_slope	matina	gblup	0.1	GS29	1.34768	1.22366
flower_wbd_audpc_log_slope	matina	gblup	0.1	ICA2	-0.657827	-0.712139
flower_wbd_audpc_log_slope	matina	gblup	0.1	ICA212	1.22132	1.13773
flower_wbd_audpc_log_slope	matina	gblup	0.1	ICS1	-0.824418	-0.741035
flower_wbd_audpc_log_slope	matina	gblup	0.1	ICS39	-1.49874	-1.46638
flower_wbd_audpc_log_slope	matina	gblup	0.1	ICS40	-2.26257	-1.62567
flower_wbd_audpc_log_slope	matina	gblup	0.1	ICS60	-2.30757	-1.95786
flower_wbd_audpc_log_slope	matina	gblup	0.1	ICS95	-0.812741	-0.677478
flower_wbd_audpc_log_slope	matina	gblup	0.1	IMC60	0.296144	0.28416
flower_wbd_audpc_log_slope	matina	gblup	0.1	IMC67	0.15083	0.356383
flower_wbd_audpc_log_slope	matina	gblup	0.1	LOLITAWALK1	0.112159	0.136521
flower_wbd_audpc_log_slope	matina	gblup	0.1	LUKER40	-0.153992	-0.140571
flower_wbd_audpc_log_slope	matina	gblup	0.1	LUKER50	0.756257	0.697777
flower_wbd_audpc_log_slope	matina	gblup	0.1	P12	-0.199004	-0.124987
flower_wbd_audpc_log_slope	matina	gblup	0.1	P18	0.54734	0.521016
flower_wbd_audpc_log_slope	matina	gblup	0.1	P7	0.411557	0.266211
flower_wbd_audpc_log_slope	matina	gblup	0.1	PA121	1.26089	1.02475
flower_wbd_audpc_log_slope	matina	gblup	0.1	PA150	0.553189	0.863592
flower_wbd_audpc_log_slope	matina	gblup	0.1	PA46	0.970089	1.08515
flower_wbd_audpc_log_slope	matina	gblup	0.1	PA67	-0.531018	-0.486893
flower_wbd_audpc_log_slope	matina	gblup	0.1	POBLACIONHUILA	0.0838755	0.296972
flower_wbd_audpc_log_slope	matina	gblup	0.1	POBLACIONTUMACO	-0.0492986	-0.0990358
flower_wbd_audpc_log_slope	matina	gblup	0.1	R105	-1.37335	-1.38711
flower_wbd_audpc_log_slope	matina	gblup	0.1	R13	-2.12339	-1.73105
flower_wbd_audpc_log_slope	matina	gblup	0.1	R2	-2.13889	-1.74514
flower_wbd_audpc_log_slope	matina	gblup	0.1	R41	-2.21974	-1.74459
flower_wbd_audpc_log_slope	matina	gblup	0.1	SC45	-0.780704	-0.871785
flower_wbd_audpc_log_slope	matina	gblup	0.1	SC49	0.858261	0.620452
flower_wbd_audpc_log_slope	matina	gblup	0.1	SC5	-1.25228	-1.08386
flower_wbd_audpc_log_slope	matina	gblup	0.1	SC6	-0.912899	-0.903292
flower_wbd_audpc_log_slope	matina	gblup	0.1	SCA12	-0.523037	-0.404171
flower_wbd_audpc_log_slope	matina	gblup	0.1	SCA6	-0.262491	-0.322838
flower_wbd_audpc_log_slope	matina	gblup	0.1	SCA9	-1.04157	-0.808161
flower_wbd_audpc_log_slope	matina	gblup	0.1	SCC21	-0.660184	-0.620395
flower_wbd_audpc_log_slope	matina	gblup	0.1	SCC61	-1.05927	-0.878898
flower_wbd_audpc_log_slope	matina	gblup	0.1	SCC85	1.57614	1.52735
flower_wbd_audpc_log_slope	matina	gblup	0.1	SCC86	1.57614	1.51073
flower_wbd_audpc_log_slope	matina	gblup	0.1	SPA10	0.464409	0.450921
flower_wbd_audpc_log_slope	matina	gblup	0.1	SPA12	-0.386413	-0.235531
flower_wbd_audpc_log_slope	matina	gblup	0.1	SUI61	0.856123	0.749304
flower_wbd_audpc_log_slope	matina	gblup	0.1	SUI72	0.320439	0.452914
flower_wbd_audpc_log_slope	matina	gblup	0.1	SUI83	-0.302842	-0.275554
flower_wbd_audpc_log_slope	matina	gblup	0.1	SUI99	0.229087	0.358705
flower_wbd_audpc_log_slope	matina	gblup	0.1	TCS01	0.958144	0.712885
flower_wbd_audpc_log_slope	matina	gblup	0.1	TCS06	-0.18491	0.211147
flower_wbd_audpc_log_slope	matina	gblup	0.1	TCS13	0.534256	0.428347
flower_wbd_audpc_log_slope	matina	gblup	0.1	TCS19	0.75283	0.656108
flower_wbd_audpc_log_slope	matina	gblup	0.1	TCS22	0.926861	0.740215
flower_wbd_audpc_log_slope	matina	gblup	0.1	TCS24	-0.196267	-0.0440038
flower_wbd_audpc_log_slope	matina	gblup	0.1	TCS25	0.848019	0.7577
flower_wbd_audpc_log_slope	matina	gblup	0.1	TCS26	0.651025	0.615801
flower_wbd_audpc_log_slope	matina	gblup	0.1	TCS29	-0.626043	-0.483562
flower_wbd_audpc_log_slope	matina	gblup	0.1	TCS30	-0.296602	-0.227208
flower_wbd_audpc_log_slope	matina	gblup	0.1	TCS31	-0.0933884	-0.130306
flower_wbd_audpc_log_slope	matina	gblup	0.1	TCS34	-0.783108	-0.799469
flower_wbd_audpc_log_slope	matina	gblup	0.1	TCS35	-0.47721	-0.684207
flower_wbd_audpc_log_slope	matina	gblup	0.1	TCS36	0.267903	0.366196
flower_wbd_audpc_log_slope	matina	gblup	0.1	TCS37	0.475721	0.371058
flower_wbd_audpc_log_slope	matina	gblup	0.1	TCS38	0.552367	0.512621
flower_wbd_audpc_log_slope	matina	gblup	0.1	TCS39	0.942914	0.851706
flower_wbd_audpc_log_slope	matina	gblup	0.1	TO5	1.03263	1.04373
flower_wbd_audpc_log_slope	matina	gblup	0.1	TSA141	-1.61108	-1.24129
flower_wbd_audpc_log_slope	matina	gblup	0.1	TSH565	-0.525676	-0.414701
flower_wbd_audpc_log_slope	matina	gblup	0.1	TSH792	-1.69442	-1.48435
flower_wbd_audpc_log_slope	matina	gblup	0.1	TSH812	-0.371875	-0.332956
flower_wbd_audpc_log_slope	matina	gblup	0.1	TUMACO	-1.10942	-1.02367
flower_wbd_audpc_log_slope	matina	gblup	0.1	TUMACO6	0.436841	0.318536
flower_wbd_audpc_log_slope	matina	gblup	0.1	UF273	1.57614	1.54163
flower_wbd_audpc_log_slope	matina	gblup	0.1	UF667	-2.06645	-1.75073
flower_wbd_audpc_log_slope	matina	gblup	0.1	UF676	-1.16886	-1.16194
branch_wbd_audpc_log_intercept	matina	gblup	0.1	830713	-0.845968	-0.868581
branch_wbd_audpc_log_intercept	matina	gblup	0.1	830714	0.91925	0.803911
branch_wbd_audpc_log_intercept	matina	gblup	0.1	830723	0.782048	0.609756
branch_wbd_audpc_log_intercept	matina	gblup	0.1	ABC007	-0.877602	-0.683327
branch_wbd_audpc_log_intercept	matina	gblup	0.1	C58	2.31113	1.7817
branch_wbd_audpc_log_intercept	matina	gblup	0.1	CAP34	-0.103014	-0.0973134
branch_wbd_audpc_log_intercept	matina	gblup	0.1	CATONGO	1.81157	1.66859
branch_wbd_audpc_log_intercept	matina	gblup	0.1	CCN51	-0.479475	-0.45045
branch_wbd_audpc_log_intercept	matina	gblup	0.1	CHOCO774	1.13029	1.0891
branch_wbd_audpc_log_intercept	matina	gblup	0.1	CRICF13	-1.50268	-1.16463
branch_wbd_audpc_log_intercept	matina	gblup	0.1	DONDIEGO	-1.17694	-1.1128
branch_wbd_audpc_log_intercept	matina	gblup	0.1	EBC06	-1.31514	-1.24674
branch_wbd_audpc_log_intercept	matina	gblup	0.1	EBC09	-0.448964	-0.575905
branch_wbd_audpc_log_intercept	matina	gblup	0.1	EBC119	-0.730585	-0.804223
branch_wbd_audpc_log_intercept	matina	gblup	0.1	EBC148	0.128546	0.110328
branch_wbd_audpc_log_intercept	matina	gblup	0.1	EBC58	-0.531827	-0.569962
branch_wbd_audpc_log_intercept	matina	gblup	0.1	EET12	0.552815	0.501628
branch_wbd_audpc_log_intercept	matina	gblup	0.1	EET184	1.23529	1.09464
branch_wbd_audpc_log_intercept	matina	gblup	0.1	EET377	-1.76665	-1.00786
branch_wbd_audpc_log_intercept	matina	gblup	0.1	EET399	-0.63135	-0.547518
branch_wbd_audpc_log_intercept	matina	gblup	0.1	EET400	0.445249	0.291454
branch_wbd_audpc_log_intercept	matina	gblup	0.1	EET6	1.58556	1.30244
branch_wbd_audpc_log_intercept	matina	gblup	0.1	EET61	1.7127	1.3348
branch_wbd_audpc_log_intercept	matina	gblup	0.1	EET62	-0.358554	-0.0837072
branch_wbd_audpc_log_intercept	matina	gblup	0.1	EET8	1.68829	1.2532
branch_wbd_audpc_log_intercept	matina	gblup	0.1	EET9	1.24354	1.02521
branch_wbd_audpc_log_intercept	matina	gblup	0.1	FCM17	-0.0658398	-0.161294
branch_wbd_audpc_log_intercept	matina	gblup	0.1	FCM19	-1.77548	-1.58557
branch_wbd_audpc_log_intercept	matina	gblup	0.1	FCM3	-0.477349	-0.575919
branch_wbd_audpc_log_intercept	matina	gblup	0.1	FCM30	-0.333153	-0.351087
branch_wbd_audpc_log_intercept	matina	gblup	0.1	FCM39	-0.436406	-0.412175
branch_wbd_audpc_log_intercept	matina	gblup	0.1	GS06	-0.710375	-0.148924
branch_wbd_audpc_log_intercept	matina	gblup	0.1	GS29	0.0900733	-0.464123
branch_wbd_audpc_log_intercept	matina	gblup	0.1	ICA2	0.0973979	0.260761
branch_wbd_audpc_log_intercept	matina	gblup	0.1	ICA212	-0.709659	-0.702457
branch_wbd_audpc_log_intercept	matina	gblup	0.1	ICS1	0.340567	0.337839
branch_wbd_audpc_log_intercept	matina	gblup	0.1	ICS39	1.9087	1.5286
branch_wbd_audpc_log_intercept	matina	gblup	0.1	ICS40	1.94201	1.33089
branch_wbd_audpc_log_intercept	matina	gblup	0.1	ICS60	2.48484	1.88043
branch_wbd_audpc_log_intercept	matina	gblup	0.1	ICS95	0.269267	0.0510954
branch_wbd_audpc_log_intercept	matina	gblup	0.1	IMC60	-1.61074	-1.47202
branch_wbd_audpc_log_intercept	matina	gblup	0.1	IMC67	-1.13641	-1.08819
branch_wbd_audpc_log_intercept	matina	gblup	0.1	LOLITAWALK1	-0.28477	-0.395096
branch_wbd_audpc_log_intercept	matina	gblup	0.1	LUKER40	-0.583496	-0.574592
branch_wbd_audpc_log_intercept	matina	gblup	0.1	LUKER50	1.0841	0.822594
branch_wbd_audpc_log_intercept	matina	gblup	0.1	P12	-1.49386	-1.425
branch_wbd_audpc_log_intercept	matina	gblup	0.1	P18	0.0830506	-0.0344163
branch_wbd_audpc_log_intercept	matina	gblup	0.1	P7	-0.588657	-0.435647
branch_wbd_audpc_log_intercept	matina	gblup	0.1	PA121	-0.668716	-0.640051
branch_wbd_audpc_log_intercept	matina	gblup	0.1	PA150	-0.457773	-0.568766
branch_wbd_audpc_log_intercept	matina	gblup	0.1	PA46	-1.49386	-1.49184
branch_wbd_audpc_log_intercept	matina	gblup	0.1	PA67	0.520532	0.510165
branch_wbd_audpc_log_intercept	matina	gblup	0.1	POBLACIONHUILA	1.19428	0.95329
branch_wbd_audpc_log_intercept	matina	gblup	0.1	POBLACIONTUMACO	0.829196	0.760217
branch_wbd_audpc_log_intercept	matina	gblup	0.1	R105	0.327803	0.454571
branch_wbd_audpc_log_intercept	matina	gblup	0.1	R13	1.14418	0.922266
branch_wbd_audpc_log_intercept	matina	gblup	0.1	R2	0.363171	0.51711
branch_wbd_audpc_log_intercept	matina	gblup	0.1	R41	1.18656	0.948262
branch_wbd_audpc_log_intercept	matina	gblup	0.1	SC45	0.709964	0.489342
branch_wbd_audpc_log_intercept	matina	gblup	0.1	SC49	-1.30115	-1.04099
branch_wbd_audpc_log_intercept	matina	gblup	0.1	SC5	0.327595	0.39269
branch_wbd_audpc_log_intercept	matina	gblup	0.1	SC6	-0.0958902	0.150203
branch_wbd_audpc_log_intercept	matina	gblup	0.1	SCA12	0.149644	0.0702515
branch_wbd_audpc_log_intercept	matina	gblup	0.1	SCA6	-0.0224183	-0.0559369
branch_wbd_audpc_log_intercept	matina	gblup	0.1	SCA9	0.597457	0.426616
branch_wbd_audpc_log_intercept	matina	gblup	0.1	SCC21	0.933843	0.850788
branch_wbd_audpc_log_intercept	matina	gblup	0.1	SCC61	0.362163	0.188272
branch_wbd_audpc_log_intercept	matina	gblup	0.1	SCC85	-2.0571	-1.88533
branch_wbd_audpc_log_intercept	matina	gblup	0.1	SCC86	-1.58277	-1.6201
branch_wbd_audpc_log_intercept	matina	gblup	0.1	SPA10	0.289693	0.188164
branch_wbd_audpc_log_intercept	matina	gblup	0.1	SPA12	-0.0868484	-0.15527
branch_wbd_audpc_log_intercept	matina	gblup	0.1	SUI61	-1.47621	-1.22444
branch_wbd_audpc_log_intercept	matina	gblup	0.1	SUI72	-0.0592856	-0.352136
branch_wbd_audpc_log_intercept	matina	gblup	0.1	SUI83	0.291515	0.164454
branch_wbd_audpc_log_intercept	matina	gblup	0.1	SUI99	-1.76665	-1.72232
branch_wbd_audpc_log_intercept	matina	gblup	0.1	TCS01	-0.720261	-0.970148
branch_wbd_audpc_log_intercept	matina	gblup	0.1	TCS06	-1.33795	-1.21738
branch_wbd_audpc_log_intercept	matina	gblup	0.1	TCS13	-0.249769	-0.317676
branch_wbd_audpc_log_intercept	matina	gblup	0.1	TCS19	-1.20341	-1.08889
branch_wbd_audpc_log_intercept	matina	gblup	0.1	TCS22	-0.279066	-0.339232
branch_wbd_audpc_log_intercept	matina	gblup	0.1	TCS24	1.59483	1.34997
branch_wbd_audpc_log_intercept	matina	gblup	0.1	TCS25	-0.462022	-0.442761
branch_wbd_audpc_log_intercept	matina	gblup	0.1	TCS26	-0.0723429	-0.072486
branch_wbd_audpc_log_intercept	matina	gblup	0.1	TCS29	-0.174669	-0.155692
branch_wbd_audpc_log_intercept	matina	gblup	0.1	TCS30	1.02557	0.93978
branch_wbd_audpc_log_intercept	matina	gblup	0.1	TCS31	0.453056	0.341403
branch_wbd_audpc_log_intercept	matina	gblup	0.1	TCS34	0.0284839	0.206114
branch_wbd_audpc_log_intercept	matina	gblup	0.1	TCS35	0.284175	0.280146
branch_wbd_audpc_log_intercept	matina	gblup	0.1	TCS36	-1.05266	-0.944182
branch_wbd_audpc_log_intercept	matina	gblup	0.1	TCS37	1.54785	1.30783
branch_wbd_audpc_log_intercept	matina	gblup	0.1	TCS38	-0.326657	-0.312782
branch_wbd_audpc_log_intercept	matina	gblup	0.1	TCS39	0.16213	0.143043
branch_wbd_audpc_log_intercept	matina	gblup	0.1	TO5	-1.12243	-1.02284
branch_wbd_audpc_log_intercept	matina	gblup	0.1	TSA141	0.709858	0.532005
branch_wbd_audpc_log_intercept	matina	gblup	0.1	TSH565	-0.313109	-0.260301
branch_wbd_audpc_log_intercept	matina	gblup	0.1	TSH792	-0.41534	-0.403567
branch_wbd_audpc_log_intercept	matina	gblup	0.1	TSH812	0.644132	0.642501
branch_wbd_audpc_log_intercept	matina	gblup	0.1	TUMACO	0.385438	0.387182
branch_wbd_audpc_log_intercept	matina	gblup	0.1	TUMACO6	0.388506	0.56517
branch_wbd_audpc_log_intercept	matina	gblup	0.1	UF273	-1.25846	-1.15737
branch_wbd_audpc_log_intercept	matina	gblup	0.1	UF667	0.464832	0.681034
branch_wbd_audpc_log_intercept	matina	gblup	0.1	UF676	0.269005	0.511668
branch_wbd_audpc_log_slope	matina	gblup	0.1	830713	-0.798816	-0.82545
branch_wbd_audpc_log_slope	matina	gblup	0.1	830714	0.905002	0.791882
branch_wbd_audpc_log_slope	matina	gblup	0.1	830723	0.775905	0.610009
branch_wbd_audpc_log_slope	matina	gblup	0.1	ABC007	-0.912242	-0.709483
branch_wbd_audpc_log_slope	matina	gblup	0.1	C58	2.31051	1.77371
branch_wbd_audpc_log_slope	matina	gblup	0.1	CAP34	-0.088448	-0.0880959
branch_wbd_audpc_log_slope	matina	gblup	0.1	CATONGO	1.82523	1.67484
branch_wbd_audpc_log_slope	matina	gblup	0.1	CCN51	-0.565732	-0.525663
branch_wbd_audpc_log_slope	matina	gblup	0.1	CHOCO774	1.08025	1.05337
branch_wbd_audpc_log_slope	matina	gblup	0.1	CRICF13	-1.54625	-1.19634
branch_wbd_audpc_log_slope	matina	gblup	0.1	DONDIEGO	-1.11898	-1.06274
branch_wbd_audpc_log_slope	matina	gblup	0.1	EBC06	-1.30707	-1.23618
branch_wbd_audpc_log_slope	matina	gblup	0.1	EBC09	-0.42345	-0.552197
branch_wbd_audpc_log_slope	matina	gblup	0.1	EBC119	-0.692518	-0.780537
branch_wbd_audpc_log_slope	matina	gblup	0.1	EBC148	0.139059	0.11894
branch_wbd_audpc_log_slope	matina	gblup	0.1	EBC58	-0.498676	-0.538738
branch_wbd_audpc_log_slope	matina	gblup	0.1	EET12	0.562478	0.507047
branch_wbd_audpc_log_slope	matina	gblup	0.1	EET184	1.15995	1.03694
branch_wbd_audpc_log_slope	matina	gblup	0.1	EET377	-1.75204	-0.992501
branch_wbd_audpc_log_slope	matina	gblup	0.1	EET399	-0.644124	-0.559556
branch_wbd_audpc_log_slope	matina	gblup	0.1	EET400	0.434852	0.286103
branch_wbd_audpc_log_slope	matina	gblup	0.1	EET6	1.57935	1.29158
branch_wbd_audpc_log_slope	matina	gblup	0.1	EET61	1.7115	1.32474
branch_wbd_audpc_log_slope	matina	gblup	0.1	EET62	-0.406696	-0.119475
branch_wbd_audpc_log_slope	matina	gblup	0.1	EET8	1.68447	1.25261
branch_wbd_audpc_log_slope	matina	gblup	0.1	EET9	1.17585	0.977937
branch_wbd_audpc_log_slope	matina	gblup	0.1	FCM17	-0.0288819	-0.132326
branch_wbd_audpc_log_slope	matina	gblup	0.1	FCM19	-1.78368	-1.5904
branch_wbd_audpc_log_slope	matina	gblup	0.1	FCM3	-0.456258	-0.562425
branch_wbd_audpc_log_slope	matina	gblup	0.1	FCM30	-0.396003	-0.404504
branch_wbd_audpc_log_slope	matina	gblup	0.1	FCM39	-0.504287	-0.474594
branch_wbd_audpc_log_slope	matina	gblup	0.1	GS06	-0.784783	-0.209043
branch_wbd_audpc_log_slope	matina	gblup	0.1	GS29	0.0968733	-0.452273
branch_wbd_audpc_log_slope	matina	gblup	0.1	ICA2	0.123137	0.276257
branch_wbd_audpc_log_slope	matina	gblup	0.1	ICA212	-0.639521	-0.643196
branch_wbd_audpc_log_slope	matina	gblup	0.1	ICS1	0.242528	0.252506
branch_wbd_audpc_log_slope	matina	gblup	0.1	ICS39	1.91119	1.53004
branch_wbd_audpc_log_slope	matina	gblup	0.1	ICS40	1.97916	1.34942
branch_wbd_audpc_log_slope	matina	gblup	0.1	ICS60	2.48476	1.87499
branch_wbd_audpc_log_slope	matina	gblup	0.1	ICS95	0.267241	0.0399421
branch_wbd_audpc_log_slope	matina	gblup	0.1	IMC60	-1.62628	-1.48031
branch_wbd_audpc_log_slope	matina	gblup	0.1	IMC67	-1.09952	-1.0552
branch_wbd_audpc_log_slope	matina	gblup	0.1	LOLITAWALK1	-0.311625	-0.416738
branch_wbd_audpc_log_slope	matina	gblup	0.1	LUKER40	-0.598403	-0.599637
branch_wbd_audpc_log_slope	matina	gblup	0.1	LUKER50	1.00269	0.75408
branch_wbd_audpc_log_slope	matina	gblup	0.1	P12	-1.51461	-1.44386
branch_wbd_audpc_log_slope	matina	gblup	0.1	P18	0.0716926	-0.046186
branch_wbd_audpc_log_slope	matina	gblup	0.1	P7	-0.616911	-0.454766
branch_wbd_audpc_log_slope	matina	gblup	0.1	PA121	-0.709139	-0.674206
branch_wbd_audpc_log_slope	matina	gblup	0.1	PA150	-0.487916	-0.598392
branch_wbd_audpc_log_slope	matina	gblup	0.1	PA46	-1.51461	-1.50948
branch_wbd_audpc_log_slope	matina	gblup	0.1	PA67	0.527412	0.519084
branch_wbd_audpc_log_slope	matina	gblup	0.1	POBLACIONHUILA	1.18625	0.95226
branch_wbd_audpc_log_slope	matina	gblup	0.1	POBLACIONTUMACO	0.832367	0.76768
branch_wbd_audpc_log_slope	matina	gblup	0.1	R105	0.334434	0.453703
branch_wbd_audpc_log_slope	matina	gblup	0.1	R13	1.14933	0.923393
branch_wbd_audpc_log_slope	matina	gblup	0.1	R2	0.335384	0.499853
branch_wbd_audpc_log_slope	matina	gblup	0.1	R41	1.20353	0.956523
branch_wbd_audpc_log_slope	matina	gblup	0.1	SC45	0.692663	0.490293
branch_wbd_audpc_log_slope	matina	gblup	0.1	SC49	-1.25692	-1.00766
branch_wbd_audpc_log_slope	matina	gblup	0.1	SC5	0.413394	0.454173
branch_wbd_audpc_log_slope	matina	gblup	0.1	SC6	-0.0629036	0.175534
branch_wbd_audpc_log_slope	matina	gblup	0.1	SCA12	0.115636	0.0370718
branch_wbd_audpc_log_slope	matina	gblup	0.1	SCA6	-0.0680217	-0.0953139
branch_wbd_audpc_log_slope	matina	gblup	0.1	SCA9	0.560595	0.395378
branch_wbd_audpc_log_slope	matina	gblup	0.1	SCC21	0.969135	0.882395
branch_wbd_audpc_log_slope	matina	gblup	0.1	SCC61	0.444361	0.264906
branch_wbd_audpc_log_slope	matina	gblup	0.1	SCC85	-2.05274	-1.87572
branch_wbd_audpc_log_slope	matina	gblup	0.1	SCC86	-1.52599	-1.56662
branch_wbd_audpc_log_slope	matina	gblup	0.1	SPA10	0.355855	0.243777
branch_wbd_audpc_log_slope	matina	gblup	0.1	SPA12	-0.10421	-0.16875
branch_wbd_audpc_log_slope	matina	gblup	0.1	SUI61	-1.45133	-1.20615
branch_wbd_audpc_log_slope	matina	gblup	0.1	SUI72	-0.0743482	-0.36255
branch_wbd_audpc_log_slope	matina	gblup	0.1	SUI83	0.284026	0.162386
branch_wbd_audpc_log_slope	matina	gblup	0.1	SUI99	-1.75204	-1.70701
branch_wbd_audpc_log_slope	matina	gblup	0.1	TCS01	-0.655502	-0.940016
branch_wbd_audpc_log_slope	matina	gblup	0.1	TCS06	-1.38885	-1.2362
branch_wbd_audpc_log_slope	matina	gblup	0.1	TCS13	-0.307231	-0.368779
branch_wbd_audpc_log_slope	matina	gblup	0.1	TCS19	-1.2139	-1.09348
branch_wbd_audpc_log_slope	matina	gblup	0.1	TCS22	-0.247547	-0.310272
branch_wbd_audpc_log_slope	matina	gblup	0.1	TCS24	1.68997	1.43021
branch_wbd_audpc_log_slope	matina	gblup	0.1	TCS25	-0.401301	-0.390127
branch_wbd_audpc_log_slope	matina	gblup	0.1	TCS26	-0.0521993	-0.0519717
branch_wbd_audpc_log_slope	matina	gblup	0.1	TCS29	-0.180645	-0.161754
branch_wbd_audpc_log_slope	matina	gblup	0.1	TCS30	1.10319	1.0119
branch_wbd_audpc_log_slope	matina	gblup	0.1	TCS31	0.492947	0.380624
branch_wbd_audpc_log_slope	matina	gblup	0.1	TCS34	0.0708703	0.23475
branch_wbd_audpc_log_slope	matina	gblup	0.1	TCS35	0.290589	0.292932
branch_wbd_audpc_log_slope	matina	gblup	0.1	TCS36	-1.10665	-0.993029
branch_wbd_audpc_log_slope	matina	gblup	0.1	TCS37	1.58564	1.33836
branch_wbd_audpc_log_slope	matina	gblup	0.1	TCS38	-0.275498	-0.268309
branch_wbd_audpc_log_slope	matina	gblup	0.1	TCS39	0.160408	0.149248
branch_wbd_audpc_log_slope	matina	gblup	0.1	TO5	-1.04938	-0.957843
branch_wbd_audpc_log_slope	matina	gblup	0.1	TSA141	0.63922	0.471682
branch_wbd_audpc_log_slope	matina	gblup	0.1	TSH565	-0.391646	-0.331008
branch_wbd_audpc_log_slope	matina	gblup	0.1	TSH792	-0.398647	-0.391416
branch_wbd_audpc_log_slope	matina	gblup	0.1	TSH812	0.632193	0.630541
branch_wbd_audpc_log_slope	matina	gblup	0.1	TUMACO	0.371602	0.376538
branch_wbd_audpc_log_slope	matina	gblup	0.1	TUMACO6	0.481038	0.639984
branch_wbd_audpc_log_slope	matina	gblup	0.1	UF273	-1.2297	-1.12983
branch_wbd_audpc_log_slope	matina	gblup	0.1	UF667	0.409305	0.642899
branch_wbd_audpc_log_slope	matina	gblup	0.1	UF676	0.21963	0.4863

## Sheet: S4_Cross_Reference
S4 Cross Reference
Cross-reference outputs supporting Figure 5 and the reference-robustness interpretation.
Cross-reference prediction summary
Integrated summary comparing Criollo and Matina performance across schemes and targets.
reference	target	scheme	model	metric	mean	sd	ci_lower	ci_upper
criollo	legacy_healthy_pod_rate	random_cv	pc_ridge	pearson_r	0.465508	0.0371397	0.378505	0.517527
criollo	legacy_healthy_pod_rate	random_cv	pc_ridge	r2	0.191033	0.0472619	0.0805182	0.26196
criollo	legacy_healthy_pod_rate	random_cv	gblup	pearson_r	0.375337	0.0414717	0.293942	0.436034
criollo	legacy_healthy_pod_rate	random_cv	gblup	r2	0.123157	0.0407312	0.055088	0.188637
criollo	legacy_healthy_pod_rate	block_cv	pc_ridge	pearson_r	0.125035	0	0.125035	0.125035
criollo	legacy_healthy_pod_rate	block_cv	pc_ridge	r2	-0.492824	0	-0.492824	-0.492824
criollo	legacy_healthy_pod_rate	block_cv	gblup	pearson_r	0.20562	0	0.20562	0.20562
criollo	legacy_healthy_pod_rate	block_cv	gblup	r2	0.00726223	0	0.00726223	0.00726223
criollo	legacy_fpr_audpc_log	random_cv	pc_ridge	pearson_r	0.414384	0.0786863	0.222894	0.494936
criollo	legacy_fpr_audpc_log	random_cv	pc_ridge	r2	0.13414	0.119324	-0.156599	0.236852
criollo	legacy_fpr_audpc_log	random_cv	gblup	pearson_r	0.367214	0.0561938	0.256967	0.441241
criollo	legacy_fpr_audpc_log	random_cv	gblup	r2	0.119888	0.04762	0.0236351	0.190763
criollo	legacy_fpr_audpc_log	block_cv	pc_ridge	pearson_r	0.0958958	0	0.0958958	0.0958958
criollo	legacy_fpr_audpc_log	block_cv	pc_ridge	r2	-0.350606	0	-0.350606	-0.350606
criollo	legacy_fpr_audpc_log	block_cv	gblup	pearson_r	0.254588	0	0.254588	0.254588
criollo	legacy_fpr_audpc_log	block_cv	gblup	r2	0.045683	0	0.045683	0.045683
criollo	legacy_flower_wbd_audpc_log	random_cv	pc_ridge	pearson_r	0.564202	0.0305223	0.499994	0.603058
criollo	legacy_flower_wbd_audpc_log	random_cv	pc_ridge	r2	0.307959	0.0414539	0.219183	0.361456
criollo	legacy_flower_wbd_audpc_log	random_cv	gblup	pearson_r	0.687961	0.020153	0.656263	0.718401
criollo	legacy_flower_wbd_audpc_log	random_cv	gblup	r2	0.458971	0.0283958	0.415114	0.502456
criollo	legacy_flower_wbd_audpc_log	block_cv	pc_ridge	pearson_r	0.311377	0	0.311377	0.311377
criollo	legacy_flower_wbd_audpc_log	block_cv	pc_ridge	r2	-0.505943	0	-0.505943	-0.505943
criollo	legacy_flower_wbd_audpc_log	block_cv	gblup	pearson_r	0.463543	0	0.463543	0.463543
criollo	legacy_flower_wbd_audpc_log	block_cv	gblup	r2	0.0518106	0	0.0518106	0.0518106
criollo	legacy_branch_wbd_audpc_log	random_cv	pc_ridge	pearson_r	0.57533	0.0154301	0.54725	0.596184
criollo	legacy_branch_wbd_audpc_log	random_cv	pc_ridge	r2	0.320084	0.0230655	0.28227	0.351584
criollo	legacy_branch_wbd_audpc_log	random_cv	gblup	pearson_r	0.55305	0.0362058	0.486825	0.604512
criollo	legacy_branch_wbd_audpc_log	random_cv	gblup	r2	0.287298	0.0401749	0.224331	0.347987
criollo	legacy_branch_wbd_audpc_log	block_cv	pc_ridge	pearson_r	0.545738	0	0.545738	0.545738
criollo	legacy_branch_wbd_audpc_log	block_cv	pc_ridge	r2	0.250157	0	0.250157	0.250157
criollo	legacy_branch_wbd_audpc_log	block_cv	gblup	pearson_r	0.552521	0	0.552521	0.552521
criollo	legacy_branch_wbd_audpc_log	block_cv	gblup	r2	0.250428	0	0.250428	0.250428
criollo	healthy_pod_logit_intercept	random_cv	pc_ridge	pearson_r	0.581336	0.0269628	0.524715	0.610988
criollo	healthy_pod_logit_intercept	random_cv	pc_ridge	r2	0.324946	0.0419546	0.230618	0.368213
criollo	healthy_pod_logit_intercept	random_cv	gblup	pearson_r	0.504978	0.0376427	0.426221	0.544211
criollo	healthy_pod_logit_intercept	random_cv	gblup	r2	0.248325	0.0405702	0.164084	0.294507
criollo	healthy_pod_logit_intercept	block_cv	pc_ridge	pearson_r	0.263507	0	0.263507	0.263507
criollo	healthy_pod_logit_intercept	block_cv	pc_ridge	r2	-0.273144	0	-0.273144	-0.273144
criollo	healthy_pod_logit_intercept	block_cv	gblup	pearson_r	0.344155	0	0.344155	0.344155
criollo	healthy_pod_logit_intercept	block_cv	gblup	r2	0.094767	0	0.094767	0.094767
criollo	healthy_pod_logit_slope	random_cv	pc_ridge	pearson_r	0.574448	0.0262715	0.52007	0.606279
criollo	healthy_pod_logit_slope	random_cv	pc_ridge	r2	0.316973	0.0397724	0.229174	0.362683
criollo	healthy_pod_logit_slope	random_cv	gblup	pearson_r	0.506473	0.0393271	0.430206	0.555034
criollo	healthy_pod_logit_slope	random_cv	gblup	r2	0.25162	0.0424553	0.171214	0.306286
criollo	healthy_pod_logit_slope	block_cv	pc_ridge	pearson_r	0.233466	0	0.233466	0.233466
criollo	healthy_pod_logit_slope	block_cv	pc_ridge	r2	-0.28465	0	-0.28465	-0.28465
criollo	healthy_pod_logit_slope	block_cv	gblup	pearson_r	0.324014	0	0.324014	0.324014
criollo	healthy_pod_logit_slope	block_cv	gblup	r2	0.0813271	0	0.0813271	0.0813271
criollo	fpr_audpc_log_intercept	random_cv	pc_ridge	pearson_r	0.407439	0.0701383	0.243753	0.493317
criollo	fpr_audpc_log_intercept	random_cv	pc_ridge	r2	0.12453	0.1105	-0.136887	0.235644
criollo	fpr_audpc_log_intercept	random_cv	gblup	pearson_r	0.320965	0.0523421	0.225238	0.395577
criollo	fpr_audpc_log_intercept	random_cv	gblup	r2	0.0848831	0.0427481	0.00536009	0.149876
criollo	fpr_audpc_log_intercept	block_cv	pc_ridge	pearson_r	0.113232	0	0.113232	0.113232
criollo	fpr_audpc_log_intercept	block_cv	pc_ridge	r2	-0.34846	0	-0.34846	-0.34846
criollo	fpr_audpc_log_intercept	block_cv	gblup	pearson_r	0.272084	0	0.272084	0.272084
criollo	fpr_audpc_log_intercept	block_cv	gblup	r2	0.0596324	0	0.0596324	0.0596324
criollo	fpr_audpc_log_slope	random_cv	pc_ridge	pearson_r	0.407487	0.0702003	0.243565	0.493228
criollo	fpr_audpc_log_slope	random_cv	pc_ridge	r2	0.124626	0.110626	-0.137187	0.235554
criollo	fpr_audpc_log_slope	random_cv	gblup	pearson_r	0.321506	0.052308	0.225948	0.396006
criollo	fpr_audpc_log_slope	random_cv	gblup	r2	0.0853762	0.0427234	0.00591258	0.15028
criollo	fpr_audpc_log_slope	block_cv	pc_ridge	pearson_r	0.112787	0	0.112787	0.112787
criollo	fpr_audpc_log_slope	block_cv	pc_ridge	r2	-0.349741	0	-0.349741	-0.349741
criollo	fpr_audpc_log_slope	block_cv	gblup	pearson_r	0.271923	0	0.271923	0.271923
criollo	fpr_audpc_log_slope	block_cv	gblup	r2	0.0594569	0	0.0594569	0.0594569
criollo	flower_wbd_audpc_log_intercept	random_cv	pc_ridge	pearson_r	0.521339	0.0309371	0.45396	0.560351
criollo	flower_wbd_audpc_log_intercept	random_cv	pc_ridge	r2	0.259579	0.0392093	0.174887	0.309773
criollo	flower_wbd_audpc_log_intercept	random_cv	gblup	pearson_r	0.653969	0.0211837	0.624199	0.690326
criollo	flower_wbd_audpc_log_intercept	random_cv	gblup	r2	0.418283	0.0291631	0.375018	0.466158
criollo	flower_wbd_audpc_log_intercept	block_cv	pc_ridge	pearson_r	0.269888	0	0.269888	0.269888
criollo	flower_wbd_audpc_log_intercept	block_cv	pc_ridge	r2	-0.491039	0	-0.491039	-0.491039
criollo	flower_wbd_audpc_log_intercept	block_cv	gblup	pearson_r	0.412761	0	0.412761	0.412761
criollo	flower_wbd_audpc_log_intercept	block_cv	gblup	r2	0.0414971	0	0.0414971	0.0414971
criollo	flower_wbd_audpc_log_slope	random_cv	pc_ridge	pearson_r	0.525191	0.0304826	0.458764	0.566868
criollo	flower_wbd_audpc_log_slope	random_cv	pc_ridge	r2	0.2634	0.0388968	0.179377	0.317436
criollo	flower_wbd_audpc_log_slope	random_cv	gblup	pearson_r	0.649582	0.0213622	0.620236	0.687587
criollo	flower_wbd_audpc_log_slope	random_cv	gblup	r2	0.411914	0.0298308	0.36836	0.463183
criollo	flower_wbd_audpc_log_slope	block_cv	pc_ridge	pearson_r	0.264597	0	0.264597	0.264597
criollo	flower_wbd_audpc_log_slope	block_cv	pc_ridge	r2	-0.534203	0	-0.534203	-0.534203
criollo	flower_wbd_audpc_log_slope	block_cv	gblup	pearson_r	0.412476	0	0.412476	0.412476
criollo	flower_wbd_audpc_log_slope	block_cv	gblup	r2	0.0357338	0	0.0357338	0.0357338
criollo	branch_wbd_audpc_log_intercept	random_cv	pc_ridge	pearson_r	0.571595	0.0141832	0.547926	0.588893
criollo	branch_wbd_audpc_log_intercept	random_cv	pc_ridge	r2	0.316445	0.0206197	0.278046	0.342255
criollo	branch_wbd_audpc_log_intercept	random_cv	gblup	pearson_r	0.559712	0.0351979	0.494341	0.613295
criollo	branch_wbd_audpc_log_intercept	random_cv	gblup	r2	0.295458	0.0418463	0.227139	0.361493
criollo	branch_wbd_audpc_log_intercept	block_cv	pc_ridge	pearson_r	0.553804	0	0.553804	0.553804
criollo	branch_wbd_audpc_log_intercept	block_cv	pc_ridge	r2	0.286016	0	0.286016	0.286016
criollo	branch_wbd_audpc_log_intercept	block_cv	gblup	pearson_r	0.566658	0	0.566658	0.566658
criollo	branch_wbd_audpc_log_intercept	block_cv	gblup	r2	0.24991	0	0.24991	0.24991
criollo	branch_wbd_audpc_log_slope	random_cv	pc_ridge	pearson_r	0.564506	0.0151746	0.539695	0.584074
criollo	branch_wbd_audpc_log_slope	random_cv	pc_ridge	r2	0.307654	0.0217964	0.267903	0.336256
criollo	branch_wbd_audpc_log_slope	random_cv	gblup	pearson_r	0.551801	0.0359462	0.481718	0.604983
criollo	branch_wbd_audpc_log_slope	random_cv	gblup	r2	0.286605	0.0420687	0.213479	0.351587
criollo	branch_wbd_audpc_log_slope	block_cv	pc_ridge	pearson_r	0.54423	0	0.54423	0.54423
criollo	branch_wbd_audpc_log_slope	block_cv	pc_ridge	r2	0.270455	0	0.270455	0.270455
criollo	branch_wbd_audpc_log_slope	block_cv	gblup	pearson_r	0.564351	0	0.564351	0.564351
criollo	branch_wbd_audpc_log_slope	block_cv	gblup	r2	0.252503	0	0.252503	0.252503
matina	legacy_healthy_pod_rate	random_cv	pc_ridge	pearson_r	0.445424	0.0400685	0.361052	0.506872
matina	legacy_healthy_pod_rate	random_cv	pc_ridge	r2	0.172642	0.0491584	0.070896	0.252059
matina	legacy_healthy_pod_rate	random_cv	gblup	pearson_r	0.325132	0.0423729	0.258009	0.393202
matina	legacy_healthy_pod_rate	random_cv	gblup	r2	0.0740713	0.042997	-0.00435953	0.153299
matina	legacy_healthy_pod_rate	block_cv	pc_ridge	pearson_r	0.0715744	0	0.0715744	0.0715744
matina	legacy_healthy_pod_rate	block_cv	pc_ridge	r2	-1.03129	0	-1.03129	-1.03129
matina	legacy_healthy_pod_rate	block_cv	gblup	pearson_r	0.144747	0	0.144747	0.144747
matina	legacy_healthy_pod_rate	block_cv	gblup	r2	-0.0127841	0	-0.0127841	-0.0127841
matina	legacy_fpr_audpc_log	random_cv	pc_ridge	pearson_r	0.38691	0.0809481	0.193552	0.4663
matina	legacy_fpr_audpc_log	random_cv	pc_ridge	r2	0.104092	0.134466	-0.215135	0.207281
matina	legacy_fpr_audpc_log	random_cv	gblup	pearson_r	0.449109	0.0440041	0.368758	0.517136
matina	legacy_fpr_audpc_log	random_cv	gblup	r2	0.182079	0.0445592	0.107014	0.249724
matina	legacy_fpr_audpc_log	block_cv	pc_ridge	pearson_r	-0.00384054	0	-0.00384054	-0.00384054
matina	legacy_fpr_audpc_log	block_cv	pc_ridge	r2	-0.805299	0	-0.805299	-0.805299
matina	legacy_fpr_audpc_log	block_cv	gblup	pearson_r	0.283616	0	0.283616	0.283616
matina	legacy_fpr_audpc_log	block_cv	gblup	r2	0.0672757	0	0.0672757	0.0672757
matina	legacy_flower_wbd_audpc_log	random_cv	pc_ridge	pearson_r	0.544764	0.0208011	0.503713	0.573672
matina	legacy_flower_wbd_audpc_log	random_cv	pc_ridge	r2	0.284174	0.027085	0.230636	0.322724
matina	legacy_flower_wbd_audpc_log	random_cv	gblup	pearson_r	0.699161	0.0201575	0.661063	0.727756
matina	legacy_flower_wbd_audpc_log	random_cv	gblup	r2	0.47035	0.0307723	0.410366	0.514214
matina	legacy_flower_wbd_audpc_log	block_cv	pc_ridge	pearson_r	0.228861	0	0.228861	0.228861
matina	legacy_flower_wbd_audpc_log	block_cv	pc_ridge	r2	-0.37496	0	-0.37496	-0.37496
matina	legacy_flower_wbd_audpc_log	block_cv	gblup	pearson_r	0.438321	0	0.438321	0.438321
matina	legacy_flower_wbd_audpc_log	block_cv	gblup	r2	-0.0899544	0	-0.0899544	-0.0899544
matina	legacy_branch_wbd_audpc_log	random_cv	pc_ridge	pearson_r	0.561875	0.0181721	0.52728	0.586986
matina	legacy_branch_wbd_audpc_log	random_cv	pc_ridge	r2	0.303034	0.0258303	0.257492	0.340574
matina	legacy_branch_wbd_audpc_log	random_cv	gblup	pearson_r	0.587924	0.0373207	0.519548	0.64499
matina	legacy_branch_wbd_audpc_log	random_cv	gblup	r2	0.318981	0.0476196	0.246706	0.398537
matina	legacy_branch_wbd_audpc_log	block_cv	pc_ridge	pearson_r	0.369794	0	0.369794	0.369794
matina	legacy_branch_wbd_audpc_log	block_cv	pc_ridge	r2	-0.26804	0	-0.26804	-0.26804
matina	legacy_branch_wbd_audpc_log	block_cv	gblup	pearson_r	0.453028	0	0.453028	0.453028
matina	legacy_branch_wbd_audpc_log	block_cv	gblup	r2	0.0206084	0	0.0206084	0.0206084
matina	healthy_pod_logit_intercept	random_cv	pc_ridge	pearson_r	0.539547	0.0310043	0.480926	0.581214
matina	healthy_pod_logit_intercept	random_cv	pc_ridge	r2	0.273344	0.0502023	0.161932	0.332047
matina	healthy_pod_logit_intercept	random_cv	gblup	pearson_r	0.474358	0.0493393	0.369916	0.543182
matina	healthy_pod_logit_intercept	random_cv	gblup	r2	0.20605	0.0548188	0.0879507	0.288004
matina	healthy_pod_logit_intercept	block_cv	pc_ridge	pearson_r	0.215863	0	0.215863	0.215863
matina	healthy_pod_logit_intercept	block_cv	pc_ridge	r2	-0.829307	0	-0.829307	-0.829307
matina	healthy_pod_logit_intercept	block_cv	gblup	pearson_r	0.301036	0	0.301036	0.301036
matina	healthy_pod_logit_intercept	block_cv	gblup	r2	0.0749846	0	0.0749846	0.0749846
matina	healthy_pod_logit_slope	random_cv	pc_ridge	pearson_r	0.537347	0.0300973	0.479944	0.579068
matina	healthy_pod_logit_slope	random_cv	pc_ridge	r2	0.271397	0.0480245	0.16643	0.330092
matina	healthy_pod_logit_slope	random_cv	gblup	pearson_r	0.483102	0.051531	0.372149	0.556586
matina	healthy_pod_logit_slope	random_cv	gblup	r2	0.216458	0.0572363	0.0928898	0.302132
matina	healthy_pod_logit_slope	block_cv	pc_ridge	pearson_r	0.198195	0	0.198195	0.198195
matina	healthy_pod_logit_slope	block_cv	pc_ridge	r2	-0.849604	0	-0.849604	-0.849604
matina	healthy_pod_logit_slope	block_cv	gblup	pearson_r	0.291054	0	0.291054	0.291054
matina	healthy_pod_logit_slope	block_cv	gblup	r2	0.0693994	0	0.0693994	0.0693994
matina	fpr_audpc_log_intercept	random_cv	pc_ridge	pearson_r	0.3877	0.068217	0.226287	0.469102
matina	fpr_audpc_log_intercept	random_cv	pc_ridge	r2	0.104906	0.111698	-0.164705	0.210762
matina	fpr_audpc_log_intercept	random_cv	gblup	pearson_r	0.408279	0.0481714	0.318353	0.499806
matina	fpr_audpc_log_intercept	random_cv	gblup	r2	0.144387	0.0439004	0.0617696	0.23399
matina	fpr_audpc_log_intercept	block_cv	pc_ridge	pearson_r	0.0560365	0	0.0560365	0.0560365
matina	fpr_audpc_log_intercept	block_cv	pc_ridge	r2	-0.724998	0	-0.724998	-0.724998
matina	fpr_audpc_log_intercept	block_cv	gblup	pearson_r	0.306014	0	0.306014	0.306014
matina	fpr_audpc_log_intercept	block_cv	gblup	r2	0.0830783	0	0.0830783	0.0830783
matina	fpr_audpc_log_slope	random_cv	pc_ridge	pearson_r	0.387815	0.06831	0.226197	0.469046
matina	fpr_audpc_log_slope	random_cv	pc_ridge	r2	0.10506	0.111937	-0.165043	0.210708
matina	fpr_audpc_log_slope	random_cv	gblup	pearson_r	0.411427	0.0495846	0.319227	0.500328
matina	fpr_audpc_log_slope	random_cv	gblup	r2	0.146873	0.0453726	0.0624524	0.234533
matina	fpr_audpc_log_slope	block_cv	pc_ridge	pearson_r	0.0552059	0	0.0552059	0.0552059
matina	fpr_audpc_log_slope	block_cv	pc_ridge	r2	-0.7283	0	-0.7283	-0.7283
matina	fpr_audpc_log_slope	block_cv	gblup	pearson_r	0.305982	0	0.305982	0.305982
matina	fpr_audpc_log_slope	block_cv	gblup	r2	0.0829643	0	0.0829643	0.0829643
matina	flower_wbd_audpc_log_intercept	random_cv	pc_ridge	pearson_r	0.506836	0.0216247	0.461194	0.537362
matina	flower_wbd_audpc_log_intercept	random_cv	pc_ridge	r2	0.242709	0.0264518	0.185342	0.282042
matina	flower_wbd_audpc_log_intercept	random_cv	gblup	pearson_r	0.685623	0.0181062	0.654934	0.715413
matina	flower_wbd_audpc_log_intercept	random_cv	gblup	r2	0.458	0.0270427	0.414774	0.500321
matina	flower_wbd_audpc_log_intercept	block_cv	pc_ridge	pearson_r	0.112692	0	0.112692	0.112692
matina	flower_wbd_audpc_log_intercept	block_cv	pc_ridge	r2	-0.659514	0	-0.659514	-0.659514
matina	flower_wbd_audpc_log_intercept	block_cv	gblup	pearson_r	0.387681	0	0.387681	0.387681
matina	flower_wbd_audpc_log_intercept	block_cv	gblup	r2	-0.122037	0	-0.122037	-0.122037
matina	flower_wbd_audpc_log_slope	random_cv	pc_ridge	pearson_r	0.511042	0.0220514	0.466965	0.545131
matina	flower_wbd_audpc_log_slope	random_cv	pc_ridge	r2	0.2471	0.0272315	0.191673	0.289323
matina	flower_wbd_audpc_log_slope	random_cv	gblup	pearson_r	0.680725	0.0181488	0.650159	0.711373
matina	flower_wbd_audpc_log_slope	random_cv	gblup	r2	0.450228	0.0275728	0.405893	0.493989
matina	flower_wbd_audpc_log_slope	block_cv	pc_ridge	pearson_r	0.125222	0	0.125222	0.125222
matina	flower_wbd_audpc_log_slope	block_cv	pc_ridge	r2	-0.60598	0	-0.60598	-0.60598
matina	flower_wbd_audpc_log_slope	block_cv	gblup	pearson_r	0.399171	0	0.399171	0.399171
matina	flower_wbd_audpc_log_slope	block_cv	gblup	r2	-0.112154	0	-0.112154	-0.112154
matina	branch_wbd_audpc_log_intercept	random_cv	pc_ridge	pearson_r	0.560315	0.0165356	0.531401	0.582549
matina	branch_wbd_audpc_log_intercept	random_cv	pc_ridge	r2	0.302641	0.022267	0.266409	0.330419
matina	branch_wbd_audpc_log_intercept	random_cv	gblup	pearson_r	0.590783	0.040407	0.507531	0.648373
matina	branch_wbd_audpc_log_intercept	random_cv	gblup	r2	0.324809	0.0502453	0.240736	0.404373
matina	branch_wbd_audpc_log_intercept	block_cv	pc_ridge	pearson_r	0.398856	0	0.398856	0.398856
matina	branch_wbd_audpc_log_intercept	block_cv	pc_ridge	r2	-0.124467	0	-0.124467	-0.124467
matina	branch_wbd_audpc_log_intercept	block_cv	gblup	pearson_r	0.518515	0	0.518515	0.518515
matina	branch_wbd_audpc_log_intercept	block_cv	gblup	r2	0.113817	0	0.113817	0.113817
matina	branch_wbd_audpc_log_slope	random_cv	pc_ridge	pearson_r	0.554622	0.0175722	0.524035	0.577717
matina	branch_wbd_audpc_log_slope	random_cv	pc_ridge	r2	0.295683	0.0234533	0.256958	0.325141
matina	branch_wbd_audpc_log_slope	random_cv	gblup	pearson_r	0.582528	0.0389369	0.51353	0.640283
matina	branch_wbd_audpc_log_slope	random_cv	gblup	r2	0.314462	0.049481	0.235448	0.393968
matina	branch_wbd_audpc_log_slope	block_cv	pc_ridge	pearson_r	0.397871	0	0.397871	0.397871
matina	branch_wbd_audpc_log_slope	block_cv	pc_ridge	r2	-0.132425	0	-0.132425	-0.132425
matina	branch_wbd_audpc_log_slope	block_cv	gblup	pearson_r	0.515518	0	0.515518	0.515518
matina	branch_wbd_audpc_log_slope	block_cv	gblup	r2	0.116708	0	0.116708	0.116708

## Sheet: S5_Trajectory_Robustness
S5 Trajectory Robustness
Robustness checks showing that accession-level trajectory summaries were stable across alternative estimators.
Model diagnostics
Diagnostics from per-accession OLS and mixed-model trajectory estimators.
trait	model_spec	optimizer	converged	aic	bic	llf	fixed_intercept	fixed_slope	random_intercept_variance	random_slope_variance	residual_variance	mean_accession_residual_sd	warning_count	warning_messages
branch_wbd_audpc_log	per_accession_ols	closed_form	1				1.24535	0.0262783	0.369886	0.0861953	0.220804	0.411296	0
branch_wbd_audpc_log	random_intercept	powell	1			-435.424	1.24535	0.0262783	0.28596	0	0.335702	0.526929	1	lbfgs: Singular matrix
branch_wbd_audpc_log	random_intercept_slope	lbfgs	1			-435.264	1.24535	0.0262783	0.286318	0.000542938	0.334932	0.525676	1	The MLE may be on the boundary of the parameter space.
flower_wbd_audpc_log	per_accession_ols	closed_form	1				1.72253	-0.0304963	1.1963	0.0921304	0.47283	0.618622	0
flower_wbd_audpc_log	random_intercept	lbfgs	1			-582.345	1.72253	-0.0304963	1.0472	0	0.596415	0.715217	0
flower_wbd_audpc_log	random_intercept_slope	powell	1			-582.229	1.72253	-0.0304963	1.04735	0.000370126	0.595898	0.713747	4	Gradient optimization failed, |grad| = 6.251912 | Maximum Likelihood optimization failed to converge. Check mle_retvals | MixedLM optimization failed, trying a different optimizer may help. | The MLE may be on the boundary of the parameter space.
fpr_audpc_log	per_accession_ols	closed_form	1				3.63983	0.628041	0.841054	0.0761633	0.679864	0.773493	0
fpr_audpc_log	random_intercept	powell	1			-606.058	3.63983	0.628041	0.645309	0	0.782979	0.833036	1	lbfgs: Singular matrix
fpr_audpc_log	random_intercept_slope	lbfgs	1			-605.825	3.63983	0.628041	0.622023	0.00117211	0.788231	0.833015	2	The Hessian matrix at the estimated parameter values is not positive definite. | The MLE may be on the boundary of the parameter space.
healthy_pod_logit	per_accession_ols	closed_form	1				-1.7779	-0.176049	0.742449	0.17836	0.524455	0.613063	0
healthy_pod_logit	random_intercept	powell	1			-595.704	-1.7779	-0.176049	0.551841	0	0.762429	0.78055	1	lbfgs: Singular matrix
healthy_pod_logit	random_intercept_slope	lbfgs	1			-594.088	-1.7779	-0.176049	0.561523	0.0105464	0.7459	0.770779	0
total_pods_log	per_accession_ols	closed_form	1				3.96924	0.54716	0.668542	0.078806	0.661502	0.766546	0
total_pods_log	random_intercept	powell	1			-591.531	3.96924	0.54716	0.476528	0	0.768057	0.828854	1	lbfgs: Singular matrix
total_pods_log	random_intercept_slope	lbfgs	1			-591.391	3.96924	0.54716	0.477799	0.000597958	0.766768	0.829329	2	The Hessian matrix at the estimated parameter values is not positive definite. | The MLE may be on the boundary of the parameter space.
Pairwise similarity across trajectory models
Concordance of accession-level estimates across trajectory-model specifications.
trait	measure	left_model	right_model	pearson_r	spearman_rho	n_accessions
branch_wbd_audpc_log	intercept	per_accession_ols	random_intercept	1	0.999926	102
branch_wbd_audpc_log	intercept	per_accession_ols	random_intercept_slope	0.999862	0.999418	102
branch_wbd_audpc_log	intercept	random_intercept	random_intercept_slope	0.999862	0.999457	102
branch_wbd_audpc_log	residual_sd	per_accession_ols	random_intercept	0.835107	0.76312	102
branch_wbd_audpc_log	residual_sd	per_accession_ols	random_intercept_slope	0.838276	0.763748	102
branch_wbd_audpc_log	residual_sd	random_intercept	random_intercept_slope	0.999134	0.997863	102
branch_wbd_audpc_log	slope	per_accession_ols	random_intercept			102
branch_wbd_audpc_log	slope	per_accession_ols	random_intercept_slope	0.11421	0.108754	102
branch_wbd_audpc_log	slope	random_intercept	random_intercept_slope			102
flower_wbd_audpc_log	intercept	per_accession_ols	random_intercept	1	0.999873	102
flower_wbd_audpc_log	intercept	per_accession_ols	random_intercept_slope	0.999986	0.999828	102
flower_wbd_audpc_log	intercept	random_intercept	random_intercept_slope	0.999986	0.999785	102
flower_wbd_audpc_log	residual_sd	per_accession_ols	random_intercept	0.902905	0.877449	102
flower_wbd_audpc_log	residual_sd	per_accession_ols	random_intercept_slope	0.902736	0.885705	102
flower_wbd_audpc_log	residual_sd	random_intercept	random_intercept_slope	0.99935	0.998089	102
flower_wbd_audpc_log	slope	per_accession_ols	random_intercept			102
flower_wbd_audpc_log	slope	per_accession_ols	random_intercept_slope	0.0677415	0.0929767	102
flower_wbd_audpc_log	slope	random_intercept	random_intercept_slope			102
fpr_audpc_log	intercept	per_accession_ols	random_intercept	1	1	102
fpr_audpc_log	intercept	per_accession_ols	random_intercept_slope	0.999921	0.999649	102
fpr_audpc_log	intercept	random_intercept	random_intercept_slope	0.999921	0.999649	102
fpr_audpc_log	residual_sd	per_accession_ols	random_intercept	0.968875	0.969896	102
fpr_audpc_log	residual_sd	per_accession_ols	random_intercept_slope	0.968	0.968177	102
fpr_audpc_log	residual_sd	random_intercept	random_intercept_slope	0.99929	0.999118	102
fpr_audpc_log	slope	per_accession_ols	random_intercept			102
fpr_audpc_log	slope	per_accession_ols	random_intercept_slope	0.142504	0.0979186	102
fpr_audpc_log	slope	random_intercept	random_intercept_slope			102
healthy_pod_logit	intercept	per_accession_ols	random_intercept	1	1	102
healthy_pod_logit	intercept	per_accession_ols	random_intercept_slope	0.998577	0.997851	102
healthy_pod_logit	intercept	random_intercept	random_intercept_slope	0.998577	0.997851	102
healthy_pod_logit	residual_sd	per_accession_ols	random_intercept	0.86281	0.808845	102
healthy_pod_logit	residual_sd	per_accession_ols	random_intercept_slope	0.885673	0.833566	102
healthy_pod_logit	residual_sd	random_intercept	random_intercept_slope	0.990425	0.984066	102
healthy_pod_logit	slope	per_accession_ols	random_intercept			102
healthy_pod_logit	slope	per_accession_ols	random_intercept_slope	0.33395	0.287909	102
healthy_pod_logit	slope	random_intercept	random_intercept_slope			102
total_pods_log	intercept	per_accession_ols	random_intercept	1	1	102
total_pods_log	intercept	per_accession_ols	random_intercept_slope	0.999927	0.999729	102
total_pods_log	intercept	random_intercept	random_intercept_slope	0.999927	0.999729	102
total_pods_log	residual_sd	per_accession_ols	random_intercept	0.964172	0.966752	102
total_pods_log	residual_sd	per_accession_ols	random_intercept_slope	0.965105	0.964976	102
total_pods_log	residual_sd	random_intercept	random_intercept_slope	0.999456	0.999242	102
total_pods_log	slope	per_accession_ols	random_intercept			102
total_pods_log	slope	per_accession_ols	random_intercept_slope	0.103327	0.0353574	102
total_pods_log	slope	random_intercept	random_intercept_slope			102
Top-accession overlap
Overlap among favorable accessions across trajectory-model specifications.
trait	measure	left_model	right_model	top_k	overlap_n	jaccard
branch_wbd_audpc_log	intercept	per_accession_ols	random_intercept	10	10	1
branch_wbd_audpc_log	intercept	per_accession_ols	random_intercept_slope	10	10	1
branch_wbd_audpc_log	intercept	random_intercept	random_intercept_slope	10	10	1
branch_wbd_audpc_log	slope	per_accession_ols	random_intercept_slope	10	0	0
flower_wbd_audpc_log	intercept	per_accession_ols	random_intercept	10	10	1
flower_wbd_audpc_log	intercept	per_accession_ols	random_intercept_slope	10	10	1
flower_wbd_audpc_log	intercept	random_intercept	random_intercept_slope	10	10	1
flower_wbd_audpc_log	slope	per_accession_ols	random_intercept_slope	10	1	0.0526316
fpr_audpc_log	intercept	per_accession_ols	random_intercept	10	10	1
fpr_audpc_log	intercept	per_accession_ols	random_intercept_slope	10	10	1
fpr_audpc_log	intercept	random_intercept	random_intercept_slope	10	10	1
fpr_audpc_log	slope	per_accession_ols	random_intercept_slope	10	1	0.0526316
healthy_pod_logit	intercept	per_accession_ols	random_intercept	10	10	1
healthy_pod_logit	intercept	per_accession_ols	random_intercept_slope	10	10	1
healthy_pod_logit	intercept	random_intercept	random_intercept_slope	10	10	1
healthy_pod_logit	slope	per_accession_ols	random_intercept_slope	10	2	0.111111
total_pods_log	intercept	per_accession_ols	random_intercept	10	10	1
total_pods_log	intercept	per_accession_ols	random_intercept_slope	10	10	1
total_pods_log	intercept	random_intercept	random_intercept_slope	10	10	1
total_pods_log	slope	per_accession_ols	random_intercept_slope	10	2	0.111111
Consensus trajectory targets
Consensus accession-level trajectory summaries derived across model specifications.
accession_norm	branch_wbd_audpc_log_intercept_median	flower_wbd_audpc_log_intercept_median	fpr_audpc_log_intercept_median	healthy_pod_logit_intercept_median	total_pods_log_intercept_median	branch_wbd_audpc_log_intercept_sd	flower_wbd_audpc_log_intercept_sd	fpr_audpc_log_intercept_sd	healthy_pod_logit_intercept_sd	total_pods_log_intercept_sd	branch_wbd_audpc_log_slope_median	flower_wbd_audpc_log_slope_median	fpr_audpc_log_slope_median	healthy_pod_logit_slope_median	total_pods_log_slope_median	branch_wbd_audpc_log_slope_sd	flower_wbd_audpc_log_slope_sd	fpr_audpc_log_slope_sd	healthy_pod_logit_slope_sd	total_pods_log_slope_sd	branch_wbd_audpc_log_residual_sd_median	flower_wbd_audpc_log_residual_sd_median	fpr_audpc_log_residual_sd_median	healthy_pod_logit_residual_sd_median	total_pods_log_residual_sd_median	branch_wbd_audpc_log_n_models	flower_wbd_audpc_log_n_models	fpr_audpc_log_n_models	healthy_pod_logit_n_models	total_pods_log_n_models
830713	0.841203	0.847222	3.575	-1.53922	3.94861	0.0578817	0.0589719	0.0097355	0.0340699	0.00433932	0.168238	-0.0457777	0.643889	-0.0834135	0.578294	0.154915	0.0317185	0.0184909	0.0632011	0.0318081	0.496862	0.87818	0.745429	0.559155	0.714659	3	3	3	3	3
830714	1.67781	1.63608	3.69589	-1.77629	4.00957	0.0602993	0.00498464	0.010782	0.0155207	0.00981137	-0.00223435	0.0716779	0.498366	0.0278061	0.404559	0.0431897	0.100549	0.13157	0.193242	0.143771	0.29212	0.776926	0.823275	0.726231	0.764297	3	3	3	3	3
830723	1.61218	1.28816	3.71378	-1.00992	4.0929	0.050891	0.0292771	0.0112759	0.128082	0.0238461	0.0223442	-0.0397263	0.600028	-0.211317	0.519047	0.0165175	0.0173857	0.0309944	0.117441	0.0324326	0.361668	0.248659	0.826147	0.241414	0.837922	3	3	3	3	3
ABC007	0.834352	0.515237	2.04411	-1.05884	2.68875	0.0543705	0.0801844	0.230663	0.134667	0.236497	-0.110502	0.0735958	0.468374	-0.529928	0.215563	0.121986	0.0813966	0.0927651	0.414319	0.286314	0.525254	0.695527	1.15188	1.22151	1.06367	3	3	3	3	3
C58	2.32768	2.82514	4.38228	-2.04685	4.52177	0.149208	0.0737516	0.111296	0.0384777	0.107063	0.0742387	-0.0727857	0.457717	-0.278788	0.380298	0.0104894	0.0215616	0.200628	0.0696278	0.186092	0.309694	1.05766	0.702832	0.22967	0.663765	3	3	3	3	3
CAP34	1.19454	2.92951	4.03852	-2.26955	4.24903	0.00770572	0.0816868	0.0591609	0.0857606	0.0538561	0.073564	0.0373299	0.572632	-0.0660424	0.491416	0.04872	0.0904628	0.0718033	0.158117	0.0655331	0.318585	1.24986	0.503735	0.533605	0.462394	3	3	3	3	3
CATONGO	2.09373	2.69318	4.12639	-2.03736	4.31878	0.116008	0.0651766	0.0692631	0.0370147	0.0645122	0.111957	-0.0416634	0.739059	-0.27712	0.639808	0.0560778	0.00707788	0.0904437	0.0690619	0.0802876	0.267186	0.631961	0.576831	0.595699	0.567764	3	3	3	3	3
CCN51	1.0208	1.39898	4.32929	-1.92659	4.64272	0.0259382	0.0221684	0.10197	0.029185	0.12858	-0.277343	-0.0822561	0.552705	-0.077087	0.49975	0.294447	0.0578071	0.103757	0.110134	0.0711279	0.728726	0.502896	0.717862	0.528389	0.611832	3	3	3	3	3
CHOCO774	1.78297	1.12138	2.77738	-1.06895	3.16104	0.076411	0.0411212	0.127441	0.118226	0.154987	-0.119317	-0.118407	0.715319	-0.208334	0.660544	0.163115	0.099152	0.122853	0.108156	0.141746	0.541423	1.43007	0.780057	0.628573	0.781167	3	3	3	3	3
CRICF13	0.541618	1.0444	1.48629	-0.73149	2.16534	0.0941084	0.0445255	0.309562	0.176414	0.332759	-0.154391	0.0810961	0.299971	-0.269834	0.060417	0.155593	0.0988446	0.237404	0.203398	0.42295	0.40143	0.685159	1.3608	2.32803	1.43069	3	3	3	3	3
DONDIEGO	0.68447	1.22194	2.24208	-1.9995	2.4268	0.0799812	0.0372576	0.203836	0.0294915	0.293413	0.197806	-0.440196	0.602175	-0.597048	0.56647	0.189675	0.418852	0.032352	0.381339	0.0737914	0.643571	1.08279	1.04786	1.14046	1.02963	3	3	3	3	3
EBC06	0.628868	0.362301	2.09589	-1.29868	2.43594	0.0854275	0.0900789	0.225684	0.083669	0.291941	0.0252066	0.113781	0.632689	-0.284938	0.588733	0.0201258	0.118707	0.068843	0.155698	0.0956909	0.540997	0.350998	0.454007	0.351705	0.588243	3	3	3	3	3
EBC09	1.03077	0.755085	2.1869	-2.15705	2.55494	0.0307536	0.063919	0.212441	0.0583053	0.268817	0.103284	0.0874233	0.636162	-0.250643	0.546415	0.0838726	0.099733	0.0685195	0.0302664	0.0492427	0.319653	0.463034	0.433474	0.854723	0.544777	3	3	3	3	3
EBC119	0.896805	0.898473	4.10862	-1.59078	4.38771	0.0497971	0.0554972	0.0713004	0.0218919	0.0809426	0.13985	-0.0421153	0.460841	0.0402985	0.43234	0.124803	0.0270954	0.186134	0.18846	0.129405	0.586325	0.934374	0.904057	0.951834	0.908414	3	3	3	3	3
EBC148	1.30555	2.21891	4.19695	-3.38039	4.28736	0.00762858	0.0316168	0.0814553	0.2623	0.0601611	0.064805	-0.217872	0.625191	-0.226616	0.562942	0.0362715	0.178044	0.0260097	0.127281	0.00453306	0.297402	0.750385	0.549733	0.960276	0.481116	3	3	3	3	3
EBC58	0.990642	0.99891	3.69224	-1.6851	4.00894	0.0366403	0.0494575	0.0106247	0.0130277	0.00922147	0.12745	-0.13131	0.483543	-0.135914	0.43226	0.109259	0.114347	0.146191	0.0285531	0.116097	0.772145	0.682617	0.707714	0.480087	0.694307	3	3	3	3	3
EET12	1.50424	1.73728	3.60367	-1.45495	3.91656	0.0350367	0.000929945	0.00890351	0.0579829	0.0121654	0.0711065	-0.0371726	0.790596	-0.283936	0.695421	0.0357061	0.00639901	0.163513	0.137658	0.149858	0.0992553	0.775871	0.849444	0.53059	0.836033	3	3	3	3	3
EET184	1.83665	2.38654	4.85163	-3.05039	4.95869	0.0849859	0.0441325	0.172367	0.194672	0.182717	-0.203064	-0.0845906	0.910181	-0.443012	0.804675	0.248154	0.0416117	0.230894	0.117637	0.222525	0.628565	0.90061	1.17099	0.48524	1.06321	3	3	3	3	3
EET377	0.416532	0.214465	2.75507	-1.10012	3.34403	0.115014	0.101153	0.128596	0.103657	0.118524	0.0376803	-0.00107334	0.584479	-0.0332896	0.529492	0.0398159	0.00107334	0.00661936	0.0632033	0.00444141	0.340005	0.00247877	0.863121	0.300608	0.845607	3	3	3	3	3
EET399	0.949675	0.518068	3.71269	-1.60895	3.91941	0.0398998	0.0813835	0.00784642	0.0337448	0.0122646	-0.030832	-0.0814446	0.789658	-0.299317	0.731415	0.0466642	0.0735479	0.158439	0.135407	0.185687	0.666349	0.6849	1.28735	0.324408	1.29719	3	3	3	3	3
EET400	1.45544	0.718316	4.51279	-3.54736	4.59785	0.0294477	0.0673198	0.125853	0.253879	0.116756	0.000583383	-0.00713501	0.736963	-0.838743	0.678622	0.0327472	0.00448342	0.0722508	0.44529	0.109233	0.342852	0.398043	0.92153	1.07886	0.922355	3	3	3	3	3
EET6	1.98795	0.669757	3.2342	-0.559588	3.94483	0.102755	0.0708909	0.0561968	0.193431	0.00396093	0.0395455	-0.04411	0.470923	-0.0338693	0.362127	0.0123462	0.0333862	0.139922	0.00300856	0.184087	0.590687	0.659813	0.883278	0.123924	0.839244	3	3	3	3	3
EET61	2.04743	1.26578	3.37872	-1.3787	3.79751	0.110623	0.0312243	0.0458679	0.0857958	0.0367835	0.0593027	-0.0949681	1.03612	-0.57535	0.850402	0.0052679	0.0730139	0.417563	0.422427	0.30877	0.519703	0.441707	1.37788	1.27465	1.09149	3	3	3	3	3
EET62	1.07743	0.744366	3.81804	-2.14076	4.081	0.0202174	0.0658338	0.0225648	0.0619762	0.0184735	-0.145151	-0.0389195	0.793937	-0.124709	0.687083	0.164834	0.0267971	0.158276	0.088383	0.13597	0.90418	0.735975	1.02274	0.692086	0.93386	3	3	3	3	3
EET8	2.03599	2.7706	4.14338	-1.28049	4.45282	0.109223	0.0691175	0.072818	0.0730906	0.0907344	0.0499021	-0.171631	0.676527	-0.0206118	0.60484	0.0036944	0.121432	0.0273812	0.0953556	0.0405792	0.394412	0.700262	0.69466	0.564744	0.773699	3	3	3	3	3
EET9	1.83913	3.10853	3.73469	-1.23921	4.08824	0.0849677	0.0921263	0.0114472	0.0896438	0.0208958	-0.176875	-0.142661	0.745974	-0.195958	0.631306	0.222223	0.0861091	0.113857	0.077796	0.0799377	0.701674	0.739491	0.850769	0.515859	0.898049	3	3	3	3	3
FCM17	1.20787	1.53926	2.83895	-2.60637	3.19459	0.00727381	0.0134029	0.116398	0.119766	0.144657	0.15049	-0.155661	0.588185	-0.469982	0.422014	0.12468	0.128531	0.00641359	0.19269	0.0977514	0.371663	0.312875	1.32147	0.519973	1.09247	3	3	3	3	3
FCM19	0.413864	1.16081	3.77615	-2.39789	4.03072	0.114043	0.0367985	0.0213705	0.0828605	0.013603	-0.0400724	0.0707231	0.543973	-0.529213	0.410625	0.0374238	0.0906599	0.0894541	0.272939	0.138464	0.345797	0.939307	0.334418	1.68144	0.359967	3	3	3	3	3
FCM3	1.0183	0.518068	2.68426	-1.48921	3.02043	0.0322674	0.0813835	0.138711	0.0336789	0.180985	0.0876301	-0.0814446	0.569713	0.208564	0.600566	0.0687512	0.0735479	0.0183906	0.339886	0.0868447	0.164475	0.6849	0.480921	0.832584	0.480728	3	3	3	3	3
FCM30	1.08933	0.954272	3.391	-1.13638	3.81094	0.0178874	0.0501676	0.0335564	0.108591	0.0276473	-0.194602	0.124994	0.491936	-0.243921	0.427585	0.214458	0.141048	0.125529	0.134539	0.113976	1.03877	0.6882	0.785479	0.99711	0.838612	3	3	3	3	3
FCM39	1.04097	0.958985	4.11047	-0.84126	4.59728	0.0241261	0.051241	0.0681234	0.162046	0.119804	-0.213941	-0.0182634	0.669173	-0.355757	0.511313	0.232041	0.00212073	0.0214206	0.272899	0.0579794	0.755467	0.984389	0.526471	0.543966	0.512289	3	3	3	3	3
GS06	0.912667	1.1107	3.56058	-1.52766	3.98534	0.0412094	0.0415554	0.00835904	0.038729	0.00747758	-0.242067	-0.083405	0.42362	-0.13083	0.317303	0.255618	0.0643718	0.200944	0.0160963	0.230015	0.645619	0.652673	0.896736	1.41778	0.866508	3	3	3	3	3
GS29	1.28753	0.366379	4.3534	-1.46597	4.63492	0.0053793	0.0918783	0.100883	0.0364327	0.121142	0.051347	-0.118779	0.819559	0.247006	0.806649	0.0234976	0.11371	0.161325	0.374476	0.235948	0.238556	0.320073	1.03403	1.31988	1.2238	3	3	3	3	3
ICA2	1.29096	2.44707	3.39185	-2.35038	3.61201	0.0049366	0.0499191	0.0337241	0.0824131	0.0655309	0.115888	0.118764	0.504813	-0.385445	0.433161	0.0876123	0.162782	0.112697	0.139225	0.101366	0.217153	0.584383	0.753485	1.37204	0.840197	3	3	3	3	3
ICA212	0.90079	0.663073	4.25421	-2.64191	4.41375	0.050793	0.0691405	0.0895759	0.126247	0.0844942	0.249332	0.188451	0.640612	-0.45858	0.546815	0.233425	0.19903	0.0130224	0.177749	0.0160547	0.566474	0.671935	0.4669	0.438908	0.392733	3	3	3	3	3
ICS1	1.42234	2.49098	4.12988	-1.63198	4.52551	0.0294924	0.0511784	0.0720114	0.0301219	0.106851	-0.299626	-0.0824728	0.603049	-0.300237	0.454713	0.329837	0.0375305	0.0452884	0.13376	0.111942	1.00917	0.772044	0.42397	0.941926	0.414019	3	3	3	3	3
ICS39	2.13922	3.12193	3.58549	-1.81458	3.91656	0.123025	0.0932428	0.0124522	0.011033	0.0121401	0.0761147	-0.120678	0.836174	-0.0898074	0.693898	0.0188414	0.0638751	0.209694	0.0858179	0.148338	0.27475	0.758636	1.31481	0.642406	1.18473	3	3	3	3	3
ICS40	2.15482	3.89536	4.04874	-1.68718	4.27977	0.122872	0.145875	0.0545481	0.0358654	0.0548191	0.194649	-0.0586325	0.878169	-0.512002	0.751887	0.136273	0.0127076	0.232732	0.3286	0.193745	0.427818	0.478191	1.27975	0.957881	1.11668	3	3	3	3	3
ICS60	2.40903	3.82189	3.96098	-1.73491	4.18698	0.160384	0.138877	0.0484882	0.0127523	0.0424669	0.0798449	-0.26868	0.534075	-0.274459	0.459603	0.0132697	0.198718	0.107006	0.0980511	0.0950955	0.113207	0.75096	0.794365	0.363457	0.728356	3	3	3	3	3
ICS95	1.37163	2.41057	3.76535	-1.27925	4.08467	0.0175162	0.0445839	0.0183961	0.0849656	0.0220866	0.025226	-0.206716	0.624612	-0.241852	0.534996	0.00538638	0.163285	0.00863777	0.116953	0.0162212	0.146296	0.684468	0.846852	0.322259	0.787091	3	3	3	3	3
IMC60	0.491012	1.47389	4.25554	-1.99233	4.4697	0.102921	0.0160715	0.0916357	0.0250241	0.0964792	-0.0614623	0.0374443	0.526147	-0.433118	0.435685	0.0613662	0.0632667	0.127158	0.224804	0.128963	0.549278	0.594058	0.412972	0.819567	0.489414	3	3	3	3	3
IMC67	0.707234	1.55164	3.96568	-2.29122	4.19748	0.0758802	0.0118328	0.0488375	0.0846308	0.0442529	0.127052	-0.0727881	0.553798	-0.176744	0.476001	0.118605	0.0454764	0.0875452	0.0554769	0.0790978	0.621307	0.284061	0.54452	1.19157	0.60064	3	3	3	3	3
LOLITAWALK1	1.11198	1.62305	3.05044	-1.43144	3.47356	0.0166905	0.0065334	0.0860526	0.0531146	0.0928738	-0.0711862	-0.0143131	0.623503	-0.105174	0.481819	0.0924107	0.0143131	0.0199894	0.0302777	0.0478123	0.402776	0.0330548	1.47208	0.594433	1.47364	3	3	3	3	3
LUKER40	0.972086	1.76858	3.84406	-2.13229	4.05579	0.036673	0.00278084	0.0271104	0.0452041	0.0143403	-0.0370456	-0.214892	0.759032	-0.429281	0.653691	0.0536192	0.183524	0.122298	0.205654	0.10347	0.410823	0.585233	0.639981	0.527128	0.576207	3	3	3	3	3
LUKER50	1.76705	1.16047	2.82523	-2.27672	3.01743	0.0756939	0.0350015	0.122542	0.0646033	0.183792	-0.22698	0.273995	0.840129	-0.507739	0.783362	0.269519	0.293925	0.245253	0.265552	0.269421	0.861373	0.763325	0.762776	0.749286	0.869102	3	3	3	3	3
P12	0.54575	1.90983	4.9306	-3.21123	4.99318	0.0950323	0.0125072	0.18641	0.239258	0.191609	-0.0766387	-0.039797	0.768281	-0.105067	0.693648	0.0783537	0.00577963	0.0860867	0.224081	0.110279	0.401078	0.620069	0.856998	0.63376	0.814133	3	3	3	3	3
P18	1.28624	1.32823	4.14487	-2.12704	4.50937	0.00618273	0.0243135	0.0669406	0.0627139	0.0974648	-0.0105333	0.212329	0.95645	-0.0587932	0.798246	0.0379743	0.235413	0.30691	0.149408	0.231985	0.531922	0.901821	1.3866	0.948792	1.21512	3	3	3	3	3
P7	0.969669	1.50303	4.7406	-3.26824	4.78736	0.0361515	0.0123287	0.159307	0.240142	0.152702	-0.082528	0.290488	0.725985	-0.295016	0.682694	0.0988015	0.316858	0.0518346	0.0494381	0.106603	0.251043	1.02468	0.941501	0.439173	0.960489	3	3	3	3	3
PA121	0.932176	0.517787	3.05106	-1.40706	3.56069	0.0405493	0.0807772	0.0827719	0.0432115	0.0749198	-0.125632	-0.00392437	0.450576	0.289236	0.4156	0.14041	0.00392437	0.152539	0.408793	0.117112	0.687503	0.400291	1.5462	1.44669	1.34176	3	3	3	3	3
PA150	1.03096	1.04774	4.17065	-2.33849	4.41194	0.0276064	0.0473206	0.0803563	0.102794	0.0859245	-0.0861156	-0.267113	0.460469	0.0556983	0.402097	0.104481	0.249149	0.189084	0.281138	0.16045	0.717186	0.816973	0.916183	0.714361	0.832678	3	3	3	3	3
PA46	0.54575	0.844114	3.01129	-1.31102	3.33987	0.0950323	0.0580319	0.0943888	0.0738136	0.122643	-0.0766387	0.0770888	0.782082	-0.116631	0.791749	0.0783537	0.0910721	0.179663	0.00592037	0.266397	0.693661	0.884757	1.16488	0.427408	1.32417	3	3	3	3	3
PA67	1.48912	2.31762	3.77236	-2.44498	3.99246	0.0331371	0.0411274	0.0210174	0.11577	0.00516919	0.0609468	0.107325	0.533375	-0.0399597	0.493655	0.0261151	0.148917	0.0998592	0.202043	0.05423	0.433035	1.06534	0.59556	1.26743	0.628186	3	3	3	3	3
POBLACIONHUILA	1.8053	1.54271	3.73724	-2.08226	3.99361	0.0776243	0.0135811	0.0170089	0.0525161	0.0065889	0.0248764	-0.197853	0.480598	-0.120802	0.424663	0.0206401	0.170632	0.150998	0.0856904	0.123139	0.274827	1.19218	0.609818	0.622078	0.542394	3	3	3	3	3
POBLACIONTUMACO	1.63367	1.65236	3.8429	-1.89671	4.06207	0.0533053	0.00682454	0.0307874	0.0202953	0.0185028	0.055029	-0.230453	0.561273	-0.159182	0.479463	0.0152516	0.201152	0.0749891	0.0289931	0.0708569	0.335509	1.22583	0.329595	0.770117	0.324761	3	3	3	3	3
R105	1.39886	3.16143	3.2171	-1.89638	3.44815	0.0207165	0.098233	0.0659472	0.0138077	0.103055	0.0559249	0.156055	0.871148	-0.3299	0.866355	0.0242229	0.213472	0.259871	0.135629	0.337043	0.572114	0.722468	1.14226	0.39289	1.26719	3	3	3	3	3
R13	1.78118	3.86161	4.29363	-1.94493	4.47809	0.0735027	0.144953	0.0941374	0.0212729	0.0948016	0.0685737	0.112596	0.717362	-0.296263	0.639822	0.023656	0.183196	0.0618304	0.0977615	0.0746675	0.704847	0.57674	0.856784	0.653776	0.865333	3	3	3	3	3
R2	1.42021	3.83965	4.23055	-2.00969	4.46285	0.0253948	0.142978	0.0839913	0.0326636	0.0921154	-0.0603117	0.0498916	0.766914	-0.653253	0.629721	0.0920291	0.120118	0.113892	0.433826	0.0651055	0.317641	0.54336	0.878998	1.01103	0.751398	3	3	3	3	3
R41	1.80103	3.89554	4.23764	-1.86992	4.4246	0.0754509	0.146438	0.0866552	0.0108639	0.0857771	0.109694	0.0119995	0.672351	-0.31164	0.585622	0.0638968	0.0832994	0.0192987	0.1209	0.0223598	0.717117	0.629884	0.719598	0.428211	0.70036	3	3	3	3	3
SC45	1.58049	2.44528	3.74262	-1.79125	4.02205	0.0470054	0.0480444	0.015523	0.00307692	0.0100907	-0.0171484	-0.0886151	0.597761	-0.159187	0.542671	0.0546601	0.0445318	0.0344524	0.0174546	0.00634738	0.116781	0.694476	0.589283	0.943599	0.722211	3	3	3	3	3
SC49	0.628868	0.776006	2.8554	-1.28957	3.26849	0.0870197	0.0652279	0.114459	0.0634612	0.133943	0.148442	-0.227298	0.617544	0.143424	0.609444	0.142548	0.214465	0.0221623	0.254901	0.0869402	0.524846	0.863191	1.35147	0.634322	1.29545	3	3	3	3	3
SC5	1.39876	2.89292	3.80396	-1.6474	4.03851	0.0166301	0.0780043	0.026957	0.0182985	0.0150137	0.325052	-0.103842	0.462654	-0.119194	0.413303	0.29207	0.0513437	0.171656	0.0405541	0.136066	0.911053	0.875926	1.10699	0.869635	1.04133	3	3	3	3	3
SC6	1.19454	2.47518	3.29473	-1.19875	3.66536	0.00875854	0.0483894	0.0495239	0.0987131	0.0562569	0.136338	-0.264707	0.570015	-0.253225	0.474783	0.11108	0.220061	0.0434781	0.136543	0.0616302	1.11827	1.31239	1.16178	1.02554	0.977973	3	3	3	3	3
SCA12	1.32148	2.25676	4.48706	-3.44026	4.58744	0.0122114	0.0362976	0.124733	0.269217	0.117869	-0.0860856	0.0171934	0.570314	-0.287834	0.516721	0.114239	0.0576983	0.0927679	0.0753584	0.0522336	0.35004	0.906737	0.550682	0.740253	0.513995	3	3	3	3	3
SCA6	1.24245	1.93548	4.08556	-3.08007	4.52066	0.00375016	0.0136252	0.0567888	0.214205	0.101854	-0.129236	-0.104058	1.02567	-0.190054	0.689412	0.154411	0.0695581	0.378577	0.129121	0.122752	0.606446	1.24526	1.12107	0.136911	0.969056	3	3	3	3	3
SCA9	1.53141	2.59661	4.94288	-2.62856	4.99803	0.0411345	0.0564932	0.191898	0.146408	0.196296	-0.0860853	-0.270128	0.535773	-0.0300986	0.484757	0.121455	0.2232	0.14615	0.231474	0.0986526	0.349639	1.00654	0.564781	0.557263	0.472561	3	3	3	3	3
SCC21	1.68268	2.44743	3.59803	-2.26273	3.81492	0.057955	0.0499167	0.010074	0.0565331	0.0314658	0.166492	0.115515	0.807534	-0.767485	0.71116	0.124497	0.159542	0.180628	0.518144	0.169162	0.531637	0.547612	1.41463	1.27315	1.34937	3	3	3	3	3
SCC61	1.41495	2.75677	3.59196	-1.22086	4.11325	0.0188514	0.0696616	0.00849608	0.094257	0.0281673	0.313559	-0.0148461	0.706921	-0.23415	0.482976	0.280074	0.0350736	0.080606	0.116032	0.069159	0.695784	0.673789	0.692435	0.526212	0.615175	3	3	3	3	3
SCC85	0.281977	0.214465	1.84322	-0.590866	3.09019	0.133064	0.101153	0.262985	0.186871	0.167172	-0.00350616	-0.00107334	0.656279	-0.0123179	0.554212	0.00350616	0.00107334	0.102863	0.0272891	0.038108	0.00809713	0.00247877	1.26808	0.531733	1.4015	3	3	3	3	3
SCC86	0.494899	0.214465	2.79335	-1.38126	3.56454	0.106063	0.101153	0.123725	0.0475559	0.0773399	0.185008	-0.00107334	0.630021	0.207559	0.58186	0.183478	0.00107334	0.0371776	0.327005	0.0489413	0.526152	0.00247877	0.412783	1.14916	0.529372	3	3	3	3	3
SPA10	1.38101	1.38839	4.54384	-2.43607	4.65529	0.0150628	0.020595	0.13304	0.109743	0.130696	0.257477	0.176305	0.569676	-0.146416	0.522428	0.225427	0.20052	0.0957654	0.100087	0.0489343	1.0133	1.0107	0.760048	0.588658	0.69973	3	3	3	3	3
SPA12	1.20467	2.19338	4.02193	-2.44189	4.23139	0.00461913	0.0330139	0.056731	0.0945467	0.0507931	-0.0346258	0.133948	0.572952	-0.438036	0.468325	0.0592141	0.17319	0.0707941	0.17996	0.0879587	0.404295	0.625662	0.790566	0.435703	0.696255	3	3	3	3	3
SUI61	0.550501	0.955764	3.16928	-1.00467	3.72587	0.0969712	0.0504992	0.0674784	0.119453	0.0435256	0.0788668	0.0796472	0.545722	-0.0328249	0.414798	0.0761256	0.0957294	0.062472	0.0531216	0.123755	0.38757	0.685384	0.724455	0.314063	0.648867	3	3	3	3	3
SUI72	1.21758	1.49788	2.01412	-0.140726	3.06847	0.00302564	0.0137328	0.235355	0.243209	0.17231	-0.0262118	0.122797	0.488304	0.28966	0.638213	0.0512844	0.149071	0.0716553	0.269494	0.122727	0.355152	0.492143	0.921044	0.965102	1.15558	3	3	3	3	3
SUI83	1.38303	1.96418	3.31579	-0.986137	3.7469	0.0193274	0.015384	0.0443616	0.112355	0.041036	0.00713782	-0.122622	0.479748	0.143553	0.488193	0.0237467	0.0875832	0.13454	0.221549	0.0511038	0.503613	0.285964	0.933156	0.806224	1.00736	3	3	3	3	3
SUI99	0.416532	1.36524	3.34704	-0.687784	3.88767	0.115014	0.0259987	0.0398337	0.163101	0.0141413	0.0376803	-0.260533	0.483237	0.114179	0.480146	0.0398159	0.236608	0.132371	0.160243	0.0641287	0.340005	0.549366	0.992786	0.685807	0.861601	3	3	3	3	3
TCS01	0.896805	0.987908	4.22374	-2.51584	4.36523	0.0510744	0.0461947	0.0864571	0.119684	0.0758948	0.230815	0.31481	0.558218	-0.222964	0.495071	0.215167	0.331497	0.0938714	0.0360693	0.0659913	0.575388	0.769154	0.225589	0.936012	0.142743	3	3	3	3	3
TCS06	0.618767	1.84695	2.57593	-1.11008	3.3277	0.0830118	0.00750685	0.154229	0.111408	0.119435	-0.175781	-0.128314	0.549943	-0.20746	0.426183	0.179536	0.0954784	0.0335887	0.102829	0.0982899	0.546361	0.941555	0.538462	0.945416	0.771561	3	3	3	3	3
TCS13	1.12837	1.33319	3.15899	-1.6799	3.49977	0.0129705	0.0240953	0.0688075	0.0233056	0.0878887	-0.174475	0.198506	0.534243	0.178233	0.481732	0.195771	0.221683	0.073485	0.328099	0.0488257	0.831101	0.538276	0.459983	1.26645	0.714031	3	3	3	3	3
TCS19	0.681769	1.05841	3.02442	-1.48404	3.78003	0.076969	0.0435509	0.0892019	0.0353322	0.0325784	-0.0354522	0.0845723	0.58213	0.290209	0.380214	0.042044	0.102584	0.0201628	0.418227	0.160254	0.348616	0.351844	0.672594	1.82291	0.864143	3	3	3	3	3
TCS22	1.10914	0.71859	3.24706	-2.184	3.58818	0.0202691	0.0689594	0.0560112	0.0736587	0.0710207	0.127376	-0.212087	0.542475	-0.0247478	0.479062	0.105112	0.200342	0.0689598	0.187932	0.0546225	0.256633	0.741253	0.877589	1.17701	0.941268	3	3	3	3	3
TCS24	1.99223	2.05142	3.71517	-1.74712	3.94843	0.0967845	0.0241587	0.0107555	0.00362004	0.00426567	0.38427	0.20526	0.643962	-0.142251	0.570922	0.330584	0.24179	0.0127365	0.0292712	0.0244557	0.811975	0.854136	0.652866	0.105347	0.617229	3	3	3	3	3
TCS25	1.0183	0.847222	2.78926	-2.30555	3.09707	0.0342064	0.0595887	0.122819	0.0800095	0.164948	0.222684	-0.123298	0.534465	-0.298583	0.504147	0.202914	0.109191	0.0578871	0.060218	0.0121702	0.656965	0.500929	0.441038	0.771966	0.43659	3	3	3	3	3
TCS26	1.20787	1.20216	3.06436	-1.61396	3.40219	0.0062079	0.0331439	0.0832284	0.0278049	0.10781	0.0931886	0.165976	0.573284	0.245206	0.54933	0.0677568	0.18669	0.0306393	0.38627	0.0222077	0.382279	0.893595	1.05246	0.939437	0.953624	3	3	3	3	3
TCS29	1.16355	2.35914	4.12444	-2.16773	4.32113	0.0108801	0.0432167	0.067479	0.0694645	0.0629419	0.0021767	0.0217741	0.80133	-0.0569656	0.738141	0.021172	0.0641997	0.152755	0.155592	0.178536	0.785586	0.778989	0.676268	1.39538	0.827063	3	3	3	3	3
TCS30	1.72563	2.24097	4.03261	-1.41464	4.298	0.0612364	0.0382814	0.056195	0.0472197	0.0597521	0.31238	0.362105	0.70533	0.0613071	0.679	0.26821	0.402099	0.0606946	0.189332	0.120214	0.709658	1.17897	0.656198	0.527471	0.737788	3	3	3	3	3
TCS31	1.45752	2.01122	3.84496	-1.71241	4.11579	0.0267191	0.02249	0.027211	0.0128318	0.0238151	0.171707	0.305952	0.760431	0.0197511	0.753711	0.137434	0.341664	0.123658	0.180409	0.201368	0.318531	0.845025	1.07889	0.961805	1.30011	3	3	3	3	3
TCS34	1.25266	2.55638	4.1299	-1.28236	4.43245	0.00330198	0.0570975	0.0700644	0.0921613	0.0871076	0.170988	0.0985481	0.727518	-0.407086	0.593215	0.143561	0.144632	0.0787631	0.273349	0.0296752	1.16357	0.84139	0.952533	0.714189	0.913114	3	3	3	3	3
TCS35	1.37843	2.10356	3.62956	-1.66436	3.88778	0.0179157	0.024261	0.00187244	0.0191574	0.0159502	0.0542436	-0.175247	0.647196	-0.186574	0.584825	0.0232526	0.137588	0.0195185	0.0224013	0.0404774	0.629611	1.30568	0.926211	1.01437	1.02832	3	3	3	3	3
TCS36	0.752368	1.33732	3.60248	-1.21949	4.01062	0.06443	0.0277137	0.00723673	0.0821184	0.00589815	-0.180077	-0.244184	0.716713	-0.00268394	0.661791	0.188408	0.220793	0.0899272	0.105954	0.113168	0.465117	0.864178	1.03616	0.439727	1.08329	3	3	3	3	3
TCS37	1.97022	1.24827	3.08188	-1.03348	3.51777	0.097397	0.0320732	0.0808416	0.103245	0.0869276	0.188306	-0.054112	0.584317	0.170371	0.639052	0.136312	0.0325122	0.020372	0.252692	0.107685	0.554657	0.575279	1.13538	0.847021	1.38566	3	3	3	3	3
TCS38	1.08333	1.1506	3.81841	-1.15159	4.16332	0.0248198	0.0389584	0.0300061	0.101221	0.0391436	0.193115	-0.0939752	0.41439	-0.130713	0.371737	0.171305	0.0741858	0.220359	0.0252793	0.181969	0.849319	0.26229	0.724293	0.410826	0.742273	3	3	3	3	3
TCS39	1.32148	0.807322	3.70988	-0.749539	4.20612	0.010581	0.0615719	0.0122319	0.173983	0.0470134	0.0239375	-0.0352075	0.522025	-0.282715	0.389423	0.00494223	0.0219045	0.108573	0.213643	0.165826	0.327351	0.806978	0.624557	0.390017	0.622105	3	3	3	3	3
TO5	0.707234	0.81316	3.58542	-1.89319	3.93524	0.0775527	0.0596039	0.00596624	0.0292591	0.00467595	0.250287	0.130177	0.518647	0.0127116	0.436126	0.241027	0.143578	0.107027	0.191663	0.109831	0.607296	0.597437	0.533571	0.749993	0.535394	3	3	3	3	3
TSA141	1.59008	3.18246	4.71303	-2.06086	4.93063	0.0508431	0.09647	0.157894	0.0376744	0.184139	-0.198472	-0.207193	0.561556	-0.340364	0.430693	0.235117	0.149252	0.110894	0.127596	0.150238	0.560061	0.692718	0.715816	0.504208	0.700787	3	3	3	3	3
TSH565	1.09871	2.10283	4.57549	-1.92457	4.74356	0.0160155	0.0234825	0.139238	0.0284035	0.148744	-0.247497	-0.260809	0.474127	-0.0857127	0.417763	0.267424	0.223163	0.192309	0.101731	0.156533	0.822585	0.922685	0.780867	0.436618	0.649121	3	3	3	3	3
TSH792	1.04809	3.34815	4.50039	-2.40558	4.60313	0.0279586	0.109117	0.124566	0.09365	0.118297	0.0740251	-0.0542589	0.703037	-0.347632	0.653066	0.0542118	0.00679684	0.0389548	0.096589	0.0834896	0.688101	0.694146	0.661533	0.738009	0.684062	3	3	3	3	3
TSH812	1.54873	1.96823	4.0836	-1.71782	4.37109	0.0423871	0.0147364	0.0661506	0.0094336	0.0777398	-0.000347441	-0.235375	0.548356	-0.0345492	0.435817	0.0368784	0.20026	0.0978727	0.129341	0.125347	0.238316	0.913846	0.66508	0.632813	0.69616	3	3	3	3	3
TUMACO	1.4281	2.82426	3.72574	-1.67434	3.96927	0.0258292	0.0744521	0.0111727	0.012192	0.00216055	-0.0124036	0.0173154	0.693754	-0.0632614	0.6382	0.0447084	0.0684831	0.0620499	0.0975861	0.0908766	0.264875	0.51165	0.641962	0.658913	0.662402	3	3	3	3	3
TUMACO6	1.42729	1.24729	4.17799	-1.70846	4.39157	0.0200534	0.0326694	0.0826398	0.0179185	0.083712	0.349261	-0.119591	0.391364	-0.294362	0.274187	0.315181	0.0979687	0.258262	0.119823	0.287412	0.747701	0.995939	0.805913	0.442181	0.794013	3	3	3	3	3
UF273	0.651632	0.214465	2.99233	-2.08237	3.32126	0.0831873	0.101153	0.0926602	0.0575162	0.121016	0.0967458	-0.00107334	0.502059	-0.0164505	0.443076	0.0904104	0.00107334	0.0986291	0.184689	0.0811691	0.442561	0.00247877	0.262547	1.3695	0.439065	3	3	3	3	3
UF667	1.47276	3.6154	4.27082	-1.52692	4.55138	0.0339907	0.125457	0.0871347	0.0439302	0.106111	-0.15241	-0.22063	0.884507	-0.235529	0.765692	0.185326	0.15455	0.229708	0.0838691	0.197945	1.06342	0.81881	1.19003	0.51806	1.06639	3	3	3	3	3
UF676	1.38007	2.77975	3.8673	-1.5247	4.15435	0.0210085	0.0698231	0.0304264	0.0416745	0.0323573	-0.135744	-0.16224	0.763509	-0.173905	0.685453	0.165584	0.111869	0.125793	0.0256559	0.131747	0.529624	0.9148	0.973103	0.149813	0.927785	3	3	3	3	3

## Sheet: S6_Base_Selection_Index
S6 Base Selection Index
Core accession-level output from the base multi-trait selection-index workflow. This sheet adds the original selection-index results that complement the rank-stability analyses in S6_Selection_Robustness.
Base selection-index summary					Note
Accession	Selection index	Selection rank	Pareto-optimal		This sheet reports the base selection-index output that underlies the more extensive weight-sensitivity summaries in S6_Selection_Robustness.
SCC85	11.3896	1	TRUE
CRICF13	8.23838	2	TRUE
EET377	7.99765	3	FALSE
EBC06	7.82217	4	FALSE
SUI72	7.68691	5	TRUE
SCC86	6.63766	6	FALSE
SUI99	6.33192	7	FALSE
ABC007	6.2128	8	FALSE
SUI61	5.94976	9	FALSE
TCS06	5.68398	10	FALSE
SC49	4.84192	11	FALSE
FCM3	4.80645	12	FALSE
PA46	4.69881	13	FALSE
UF273	4.25269	14	FALSE
TCS19	4.17659	15	FALSE
EBC09	4.05784	16	FALSE
DONDIEGO	3.58353	17	FALSE
TCS36	3.22396	18	FALSE
PA121	2.93068	19	FALSE
TCS39	2.85868	20	FALSE
LOLITAWALK1	2.83788	21	FALSE
830713	2.50816	22	FALSE
SUI83	2.334	23	FALSE
TO5	2.324	24	FALSE
EET6	2.24608	25	TRUE
TCS38	2.24348	26	FALSE
FCM30	2.21783	27	FALSE
TCS25	2.11418	28	FALSE
FCM39	1.96982	29	FALSE
TCS13	1.7942	30	FALSE
TCS26	1.78184	31	FALSE
GS06	1.64413	32	FALSE
CHOCO774	1.55011	33	FALSE
EET399	1.52313	34	FALSE
830723	1.50408	35	FALSE
EBC58	1.38151	36	FALSE
IMC60	1.07919	37	FALSE
FCM19	0.981685	38	FALSE
TCS22	0.930121	39	FALSE
ICS95	0.783912	40	FALSE
TCS37	0.675982	41	FALSE
EBC119	0.569564	42	FALSE
EET12	0.403692	43	FALSE
SCC61	0.296877	44	FALSE
SC6	0.211117	45	FALSE
FCM17	0.210521	46	FALSE
IMC67	0.160675	47	FALSE
LUKER40	0.155367	48	FALSE
GS29	-0.0453292	49	FALSE
TUMACO	-0.420026	50	FALSE
CCN51	-0.579082	51	FALSE
EET62	-0.632008	52	FALSE
UF676	-0.72083	53	FALSE
R105	-0.851919	54	FALSE
830714	-1.1095	55	FALSE
SC45	-1.13371	56	FALSE
TCS35	-1.17963	57	FALSE
LUKER50	-1.23382	58	FALSE
ICA2	-1.30587	59	FALSE
ICA212	-1.30824	60	FALSE
TCS01	-1.30937	61	FALSE
TCS31	-1.39552	62	FALSE
TSH812	-1.42914	63	FALSE
TCS34	-1.49179	64	FALSE
PA150	-1.49317	65	FALSE
EET9	-1.61513	66	FALSE
TUMACO6	-1.63452	67	FALSE
POBLACIONTUMACO	-1.65274	68	FALSE
EET61	-1.72591	69	FALSE
ICS1	-1.96882	70	FALSE
SC5	-1.996	71	FALSE
SPA12	-2.09246	72	FALSE
TSH565	-2.13228	73	FALSE
TCS30	-2.20864	74	FALSE
CAP34	-2.24589	75	FALSE
POBLACIONHUILA	-2.3649	76	FALSE
EET8	-2.5528	77	FALSE
P18	-2.56425	78	FALSE
TCS29	-2.56445	79	FALSE
TCS24	-2.59465	80	FALSE
PA67	-3.18997	81	FALSE
UF667	-3.25782	82	FALSE
R2	-3.49293	83	FALSE
TSH792	-3.55546	84	FALSE
P12	-3.62791	85	FALSE
ICS39	-3.63734	86	FALSE
SCC21	-3.7265	87	FALSE
CATONGO	-4.23386	88	FALSE
R41	-4.29937	89	FALSE
SPA10	-4.35541	90	FALSE
SCA6	-4.45163	91	FALSE
TSA141	-4.48934	92	FALSE
ICS60	-4.71014	93	FALSE
P7	-4.74092	94	FALSE
R13	-4.75792	95	FALSE
EBC148	-4.96806	96	FALSE
ICS40	-5.16561	97	FALSE
SCA9	-5.6732	98	FALSE
C58	-5.86345	99	FALSE
SCA12	-5.88616	100	FALSE
EET400	-6.0346	101	FALSE
EET184	-8.1451	102	FALSE

## Sheet: S6_Selection_Robustness
S6 Selection Robustness
Expanded outputs supporting multi-trait ranking, Pareto prioritization, and shortlist stability.
Consensus shortlist
This expanded output underlies main-text Table 3.
accession_norm	mean_index	sd_index	mean_rank	median_rank	rank_sd	top1_frequency	top5_frequency	top10_frequency	pareto_frequency	base_rank
SCC85	11.3441	0.764152	1.00388	1	0.0622573	0.996124	1	1	1	1
EET377	7.94851	0.534517	3.17829	3	0.863885	0	0.996124	1	0	3
EBC06	7.78276	0.541454	4.19767	4	0.662851	0	0.996124	1	0	4
CRICF13	8.22419	0.672552	2.28682	2	0.696783	0	0.992248	1	1	2
SUI61	5.91742	0.396137	8.94961	9	0.500369	0	0	1	0	9
SUI72	7.69161	0.651928	4.52713	5	2.54936	0.00387597	0.992248	0.996124	1	5
SCC86	6.5912	0.459272	6.17054	6	0.625328	0	0.00775194	0.996124	0	6
ABC007	6.19208	0.488713	7.76744	8	0.990316	0	0.00775194	0.996124	0	8
SUI99	6.30415	0.446587	7.26744	7	0.707235	0	0.00387597	0.996124	0	7
TCS06	5.6703	0.420084	9.93023	10	0.691089	0	0	0.988372	0	10
UF273	4.20874	0.378518	14.6357	15	1.71257	0	0.00387597	0.00387597	0	14
SC49	4.8174	0.357085	11.4922	11	0.637616	0	0	0.00387597	0	11
FCM3	4.78476	0.352526	11.8566	12	1.05435	0	0	0.00387597	0	12
TCS19	4.15307	0.309563	14.9496	15	1.08822	0	0	0.00387597	0	15
EET6	2.25594	0.457803	25.6279	25	5.04003	0	0	0.00387597	1	25
CHOCO774	1.56593	0.37998	33.4961	33	4.56535	0	0	0.00387597	0	33
FCM19	0.946697	0.35066	38.8837	38	4.05819	0	0	0.00387597	0	38
PA46	4.66851	0.341555	12.7829	13	0.647789	0	0	0	0	13
EBC09	4.03794	0.373846	15.5194	16	1.02574	0	0	0	0	16
DONDIEGO	3.56846	0.366329	17.1899	17	0.817355	0	0	0	0	17
TCS36	3.20523	0.238789	18.0271	18	0.820008	0	0	0	0	18
PA121	2.91176	0.296382	19.8295	20	1.33276	0	0	0	0	19
TCS39	2.84788	0.295499	20.1318	20	2.0073	0	0	0	0	20
LOLITAWALK1	2.83437	0.222161	20.3178	20	1.38914	0	0	0	0	21
830713	2.48375	0.19799	22.6163	22	1.24914	0	0	0	0	22
Rank stability across weighting schemes
Accession-level mean rank, rank variability, and shortlist frequencies across deterministic and random weighting schemes.
accession_norm	mean_index	sd_index	mean_rank	median_rank	rank_sd	top1_frequency	top5_frequency	top10_frequency	pareto_frequency	base_rank
SCC85	11.3441	0.764152	1.00388	1	0.0622573	0.996124	1	1	1	1
EET377	7.94851	0.534517	3.17829	3	0.863885	0	0.996124	1	0	3
EBC06	7.78276	0.541454	4.19767	4	0.662851	0	0.996124	1	0	4
CRICF13	8.22419	0.672552	2.28682	2	0.696783	0	0.992248	1	1	2
SUI61	5.91742	0.396137	8.94961	9	0.500369	0	0	1	0	9
SUI72	7.69161	0.651928	4.52713	5	2.54936	0.00387597	0.992248	0.996124	1	5
SCC86	6.5912	0.459272	6.17054	6	0.625328	0	0.00775194	0.996124	0	6
ABC007	6.19208	0.488713	7.76744	8	0.990316	0	0.00775194	0.996124	0	8
SUI99	6.30415	0.446587	7.26744	7	0.707235	0	0.00387597	0.996124	0	7
TCS06	5.6703	0.420084	9.93023	10	0.691089	0	0	0.988372	0	10
UF273	4.20874	0.378518	14.6357	15	1.71257	0	0.00387597	0.00387597	0	14
SC49	4.8174	0.357085	11.4922	11	0.637616	0	0	0.00387597	0	11
FCM3	4.78476	0.352526	11.8566	12	1.05435	0	0	0.00387597	0	12
TCS19	4.15307	0.309563	14.9496	15	1.08822	0	0	0.00387597	0	15
EET6	2.25594	0.457803	25.6279	25	5.04003	0	0	0.00387597	1	25
CHOCO774	1.56593	0.37998	33.4961	33	4.56535	0	0	0.00387597	0	33
FCM19	0.946697	0.35066	38.8837	38	4.05819	0	0	0.00387597	0	38
PA46	4.66851	0.341555	12.7829	13	0.647789	0	0	0	0	13
EBC09	4.03794	0.373846	15.5194	16	1.02574	0	0	0	0	16
DONDIEGO	3.56846	0.366329	17.1899	17	0.817355	0	0	0	0	17
TCS36	3.20523	0.238789	18.0271	18	0.820008	0	0	0	0	18
PA121	2.91176	0.296382	19.8295	20	1.33276	0	0	0	0	19
TCS39	2.84788	0.295499	20.1318	20	2.0073	0	0	0	0	20
LOLITAWALK1	2.83437	0.222161	20.3178	20	1.38914	0	0	0	0	21
830713	2.48375	0.19799	22.6163	22	1.24914	0	0	0	0	22
SUI83	2.34298	0.249483	24.4031	24	2.69318	0	0	0	0	23
TO5	2.29187	0.222872	24.9922	25	2.44471	0	0	0	0	24
TCS38	2.22632	0.196989	25.7597	25.5	1.63033	0	0	0	0	26
FCM30	2.203	0.226795	26.1124	26	1.73513	0	0	0	0	27
TCS25	2.09308	0.250414	27.0775	28	2.54183	0	0	0	0	28
FCM39	1.9506	0.254564	29.0233	29	1.9546	0	0	0	0	29
TCS26	1.7794	0.175877	30.5504	30	1.5926	0	0	0	0	31
TCS13	1.78455	0.16047	30.6124	30	1.59917	0	0	0	0	30
GS06	1.62758	0.174694	32.5969	33	1.85682	0	0	0	0	32
EET399	1.49755	0.20612	34	34	1.79493	0	0	0	0	34
830723	1.50624	0.24936	34.0271	34	2.72958	0	0	0	0	35
EBC58	1.36129	0.131931	35.5465	36	0.868699	0	0	0	0	36
IMC60	1.0454	0.301612	37.8062	37	3.45978	0	0	0	0	37
TCS22	0.915483	0.198571	38.9845	39	1.79703	0	0	0	0	39
ICS95	0.797088	0.189146	39.6938	40	2.0583	0	0	0	0	40
TCS37	0.697695	0.34145	40.7868	41	4.28429	0	0	0	0	41
EBC119	0.548716	0.198869	42.2907	42	2.46311	0	0	0	0	42
EET12	0.412893	0.133883	43.6628	43	1.78587	0	0	0	0	43
SCC61	0.316271	0.230496	44.5736	44	3.19721	0	0	0	0	44
FCM17	0.208318	0.247347	45.6047	46	2.80472	0	0	0	0	46
SC6	0.228978	0.298414	45.8566	46	3.47962	0	0	0	0	45
IMC67	0.136594	0.260045	46.407	47	3.57263	0	0	0	0	47
LUKER40	0.142964	0.158518	46.5	47	2.03328	0	0	0	0	48
GS29	-0.062797	0.276608	48.1163	49	2.70359	0	0	0	0	49
TUMACO	-0.401256	0.189392	50.3178	50	1.7331	0	0	0	0	50
CCN51	-0.596733	0.184817	51.8605	52	2.15812	0	0	0	0	51
EET62	-0.651951	0.200696	52.3062	52	2.22194	0	0	0	0	52
UF676	-0.702378	0.18997	52.6667	53	1.88516	0	0	0	0	53
R105	-0.825007	0.241801	53.8295	54	2.8136	0	0	0	0	54
830714	-1.0966	0.143921	56.5891	56	1.92914	0	0	0	0	55
SC45	-1.11378	0.156842	56.9031	57	2.33946	0	0	0	0	56
TCS35	-1.16456	0.15117	57.6279	57	2.12844	0	0	0	0	57
LUKER50	-1.22559	0.281736	59.2364	59	4.64732	0	0	0	0	58
ICA2	-1.29326	0.182809	60.3256	60	3.28103	0	0	0	0	59
TCS01	-1.33696	0.302016	60.8411	61	4.70387	0	0	0	0	61
ICA212	-1.34173	0.347282	60.8953	61	5.49006	0	0	0	0	60
TCS31	-1.38181	0.109354	61.6318	62	1.61946	0	0	0	0	62
TSH812	-1.41706	0.146837	62.407	63	2.00803	0	0	0	0	63
TCS34	-1.47987	0.22889	63.5039	64	3.70534	0	0	0	0	64
PA150	-1.51067	0.237419	64.5271	65	3.88468	0	0	0	0	65
EET9	-1.57735	0.319532	65.1202	66	4.58863	0	0	0	0	66
TUMACO6	-1.63649	0.172831	66.6783	67	1.84654	0	0	0	0	67
POBLACIONTUMACO	-1.64187	0.167819	66.7597	67	2.00496	0	0	0	0	68
EET61	-1.70176	0.286263	67.4419	68	4.40182	0	0	0	0	69
ICS1	-1.95717	0.195764	70.5659	71	1.56491	0	0	0	0	70
SC5	-1.97137	0.23022	70.6899	71	2.43131	0	0	0	0	71
SPA12	-2.09206	0.219961	72.3256	72	2.77892	0	0	0	0	72
TSH565	-2.13547	0.229738	73.1512	73	2.59084	0	0	0	0	73
TCS30	-2.18601	0.250754	73.7558	74	2.80606	0	0	0	0	74
CAP34	-2.2317	0.23277	74.5891	75	2.17203	0	0	0	0	75
POBLACIONHUILA	-2.34893	0.220098	75.6202	76	2.21137	0	0	0	0	76
EET8	-2.51475	0.332148	77.5233	78	3.07517	0	0	0	0	77
P18	-2.56549	0.237444	78.2016	79	2.64907	0	0	0	0	78
TCS29	-2.55877	0.224299	78.2093	79	2.0258	0	0	0	0	79
TCS24	-2.56934	0.294838	78.3682	79	3.02391	0	0	0	0	80
PA67	-3.17261	0.228567	81.7674	82	1.0476	0	0	0	0	81
UF667	-3.22437	0.357605	81.9302	82	1.92338	0	0	0	0	82
R2	-3.46013	0.355628	83.7984	84	1.43811	0	0	0	0	83
TSH792	-3.54418	0.371287	84.6279	85	2.19149	0	0	0	0	84
ICS39	-3.58521	0.35766	84.8023	85	2.66036	0	0	0	0	86
P12	-3.65466	0.572955	85.2403	86	5.29191	0	0	0	0	85
SCC21	-3.69892	0.271561	85.7558	86	1.38869	0	0	0	0	87
CATONGO	-4.19764	0.348231	88.8953	89	1.81881	0	0	0	0	88
R41	-4.25574	0.403025	89.3721	89	2.22497	0	0	0	0	89
SPA10	-4.35959	0.343427	90.4186	90	2.50353	0	0	0	0	90
SCA6	-4.44955	0.38017	91.2636	91	2.82159	0	0	0	0	91
TSA141	-4.4643	0.362899	91.4457	91.5	1.34907	0	0	0	0	92
ICS60	-4.64506	0.49301	92.9651	93	3.1479	0	0	0	0	93
P7	-4.75809	0.526594	93.7791	95	4.25199	0	0	0	0	94
R13	-4.71434	0.404097	93.8721	94	1.71827	0	0	0	0	95
EBC148	-4.96399	0.462335	95.4264	96	2.95695	0	0	0	0	96
ICS40	-5.10474	0.450007	96.4109	97	1.99459	0	0	0	0	97
SCA9	-5.65742	0.435338	98.3953	98	1.53516	0	0	0	0	98
C58	-5.81665	0.454648	99.3411	99	1.74657	0	0	0	0	99
SCA12	-5.88287	0.514785	99.4302	100	2.60742	0	0	0	0	100
EET400	-6.04908	0.613862	100.023	101	3.6017	0	0	0	0	101
EET184	-8.12198	0.567357	101.95	102	0.695581	0	0	0	0	102
Deterministic scheme similarity
Agreement among deterministic weighting schemes used in the sensitivity analysis.
left_scheme	right_scheme	spearman_rho	pearson_r	n_accessions
base	disease_balanced	0.997998	0.997998	102
base	intercept_only	0.975256	0.975256	102
base	intercept_slope_equal	0.988476	0.988476	102
base	productivity_priority	0.847646	0.847646	102
base	slope_heavy	0.987164	0.987164	102
base	stability_upweighted	0.986769	0.986769	102
base	wbd_priority	0.727138	0.727138	102
intercept_only	disease_balanced	0.98488	0.98488	102
intercept_only	intercept_slope_equal	0.981205	0.981205	102
intercept_only	productivity_priority	0.793985	0.793985	102
intercept_only	slope_heavy	0.954685	0.954685	102
intercept_only	stability_upweighted	0.956099	0.956099	102
intercept_only	wbd_priority	0.758407	0.758407	102
intercept_slope_equal	disease_balanced	0.991518	0.991518	102
intercept_slope_equal	productivity_priority	0.847148	0.847148	102
intercept_slope_equal	slope_heavy	0.991021	0.991021	102
intercept_slope_equal	stability_upweighted	0.956585	0.956585	102
intercept_slope_equal	wbd_priority	0.709846	0.709846	102
productivity_priority	disease_balanced	0.837366	0.837366	102
slope_heavy	disease_balanced	0.98402	0.98402	102
slope_heavy	productivity_priority	0.868545	0.868545	102
slope_heavy	wbd_priority	0.684152	0.684152	102
stability_upweighted	disease_balanced	0.982301	0.982301	102
stability_upweighted	productivity_priority	0.823479	0.823479	102
stability_upweighted	slope_heavy	0.957173	0.957173	102
stability_upweighted	wbd_priority	0.739385	0.739385	102
wbd_priority	disease_balanced	0.739498	0.739498	102
wbd_priority	productivity_priority	0.30969	0.30969	102

## Sheet: S7_Stress_Criollo
S7 Stress Criollo
Prediction stress testing under the Criollo marker framework.
Stress-test summary across block settings
Prediction performance across 4-, 5-, 6-, and 7-block relatedness settings for Criollo.
reference	target	block_setting	model	alpha_mean	pearson_r	spearman_rho	rmse	mae	r2
criollo	legacy_healthy_pod_rate	4_blocks	mean		-0.046814	-0.133368	1.00143	0.781248	-0.00286659
criollo	legacy_healthy_pod_rate	4_blocks	pc_ridge	1000	0.121712	0.165937	1.19494	0.940994	-0.427889
criollo	legacy_healthy_pod_rate	4_blocks	rrblup	1000	0.157828	0.207316	1.07903	0.866377	-0.164309
criollo	legacy_healthy_pod_rate	4_blocks	gblup	0.775	0.204808	0.205009	0.983774	0.763054	0.0321889
criollo	legacy_fpr_audpc_log	4_blocks	mean		-0.109396	-0.075381	1.00456	0.774537	-0.00914458
criollo	legacy_fpr_audpc_log	4_blocks	pc_ridge	1000	0.328503	0.222986	1.01562	0.819839	-0.031483
criollo	legacy_fpr_audpc_log	4_blocks	rrblup	1000	0.271592	0.187459	0.988584	0.813885	0.0227018
criollo	legacy_fpr_audpc_log	4_blocks	gblup	25.5025	0.247704	0.233424	0.975158	0.765484	0.0490667
criollo	legacy_flower_wbd_audpc_log	4_blocks	mean		-0.353151	-0.298874	1.08712	0.880424	-0.181833
criollo	legacy_flower_wbd_audpc_log	4_blocks	pc_ridge	1000	0.380137	0.406555	1.17387	0.93001	-0.377969
criollo	legacy_flower_wbd_audpc_log	4_blocks	rrblup	50.005	0.442386	0.439433	0.909707	0.74666	0.172434
criollo	legacy_flower_wbd_audpc_log	4_blocks	gblup	0.01	0.462015	0.463284	0.958854	0.788136	0.0805984
criollo	legacy_branch_wbd_audpc_log	4_blocks	mean		-0.332571	-0.337401	1.08192	0.858935	-0.170561
criollo	legacy_branch_wbd_audpc_log	4_blocks	pc_ridge	1000	0.49778	0.558234	0.92438	0.701663	0.145521
criollo	legacy_branch_wbd_audpc_log	4_blocks	rrblup	500.005	0.464868	0.495641	0.900895	0.677511	0.188388
criollo	legacy_branch_wbd_audpc_log	4_blocks	gblup	0.505	0.456602	0.50643	0.923497	0.729228	0.147153
criollo	healthy_pod_logit_intercept	4_blocks	mean		-0.213892	-0.186704	1.03649	0.807663	-0.0743065
criollo	healthy_pod_logit_intercept	4_blocks	pc_ridge	1000	0.225004	0.16722	1.11572	0.88451	-0.244827
criollo	healthy_pod_logit_intercept	4_blocks	rrblup	1000	0.269872	0.280762	1.01312	0.800285	-0.0264145
criollo	healthy_pod_logit_intercept	4_blocks	gblup	1	0.318359	0.31358	0.950304	0.741674	0.0969227
criollo	healthy_pod_logit_slope	4_blocks	mean		-0.19353	-0.16286	1.02913	0.807331	-0.0591178
criollo	healthy_pod_logit_slope	4_blocks	pc_ridge	1000	0.181254	0.13206	1.13758	0.900143	-0.294098
criollo	healthy_pod_logit_slope	4_blocks	rrblup	1000	0.243461	0.244336	1.02178	0.80915	-0.0440367
criollo	healthy_pod_logit_slope	4_blocks	gblup	1	0.28986	0.286224	0.959539	0.751531	0.0792841
criollo	fpr_audpc_log_intercept	4_blocks	mean		-0.100883	-0.0543249	1.00655	0.778502	-0.0131363
criollo	fpr_audpc_log_intercept	4_blocks	pc_ridge	1000	0.305283	0.244969	1.02744	0.820516	-0.0556238
criollo	fpr_audpc_log_intercept	4_blocks	rrblup	1000	0.290082	0.215328	0.977923	0.80779	0.0436658
criollo	fpr_audpc_log_intercept	4_blocks	gblup	25.525	0.271643	0.244845	0.965344	0.765196	0.0681113
criollo	fpr_audpc_log_slope	4_blocks	mean		-0.101076	-0.0540959	1.00655	0.778319	-0.013138
criollo	fpr_audpc_log_slope	4_blocks	pc_ridge	1000	0.304941	0.244641	1.02796	0.821108	-0.0566991
criollo	fpr_audpc_log_slope	4_blocks	rrblup	1000	0.289836	0.212263	0.978073	0.807809	0.0433726
criollo	fpr_audpc_log_slope	4_blocks	gblup	25.525	0.271537	0.243329	0.965378	0.765051	0.0680448
criollo	flower_wbd_audpc_log_intercept	4_blocks	mean		-0.333875	-0.265933	1.07762	0.883588	-0.161266
criollo	flower_wbd_audpc_log_intercept	4_blocks	pc_ridge	1000	0.348512	0.359817	1.18199	0.979614	-0.397101
criollo	flower_wbd_audpc_log_intercept	4_blocks	rrblup	750.003	0.382105	0.379263	0.940097	0.782402	0.116217
criollo	flower_wbd_audpc_log_intercept	4_blocks	gblup	0.01	0.416702	0.411167	0.960642	0.785277	0.0771674
criollo	flower_wbd_audpc_log_slope	4_blocks	mean		-0.339222	-0.276502	1.08081	0.883495	-0.168152
criollo	flower_wbd_audpc_log_slope	4_blocks	pc_ridge	1000	0.346367	0.363589	1.19888	0.992493	-0.437304
criollo	flower_wbd_audpc_log_slope	4_blocks	rrblup	775	0.374156	0.382232	0.944134	0.789762	0.108611
criollo	flower_wbd_audpc_log_slope	4_blocks	gblup	0.0325	0.4181	0.414141	0.959587	0.785442	0.0791937
criollo	branch_wbd_audpc_log_intercept	4_blocks	mean		-0.339871	-0.3183	1.08465	0.877192	-0.176459
criollo	branch_wbd_audpc_log_intercept	4_blocks	pc_ridge	1000	0.496704	0.560309	0.913788	0.714896	0.164992
criollo	branch_wbd_audpc_log_intercept	4_blocks	rrblup	775	0.482974	0.500785	0.885765	0.698738	0.215421
criollo	branch_wbd_audpc_log_intercept	4_blocks	gblup	0.505	0.507184	0.520293	0.886596	0.703827	0.213947
criollo	branch_wbd_audpc_log_slope	4_blocks	mean		-0.338698	-0.316835	1.08397	0.879173	-0.174999
criollo	branch_wbd_audpc_log_slope	4_blocks	pc_ridge	1000	0.492215	0.566897	0.917152	0.720403	0.158833
criollo	branch_wbd_audpc_log_slope	4_blocks	rrblup	750.003	0.481167	0.509515	0.887548	0.702815	0.212259
criollo	branch_wbd_audpc_log_slope	4_blocks	gblup	0.505	0.506356	0.520338	0.885802	0.704149	0.215354
criollo	legacy_healthy_pod_rate	5_blocks	mean		-0.232249	-0.143845	1.01164	0.783594	-0.0234243
criollo	legacy_healthy_pod_rate	5_blocks	pc_ridge	1000	0.125035	0.162386	1.22181	0.944913	-0.492824
criollo	legacy_healthy_pod_rate	5_blocks	rrblup	1000	0.18303	0.243466	1.07881	0.849625	-0.163822
criollo	legacy_healthy_pod_rate	5_blocks	gblup	0.82	0.280521	0.249702	0.961261	0.744145	0.0759769
criollo	legacy_fpr_audpc_log	5_blocks	mean		-0.120051	-0.0973692	1.00525	0.775487	-0.0105292
criollo	legacy_fpr_audpc_log	5_blocks	pc_ridge	1000	0.0958958	0.0729151	1.16216	0.893282	-0.350606
criollo	legacy_fpr_audpc_log	5_blocks	rrblup	1000	0.210072	0.116907	1.02038	0.830048	-0.0411854
criollo	legacy_fpr_audpc_log	5_blocks	gblup	0.622	0.203381	0.156608	1.00109	0.794819	-0.00217792
criollo	legacy_flower_wbd_audpc_log	5_blocks	mean		-0.370247	-0.31806	1.07858	0.874556	-0.16333
criollo	legacy_flower_wbd_audpc_log	5_blocks	pc_ridge	1000	0.311377	0.305942	1.22717	0.968573	-0.505943
criollo	legacy_flower_wbd_audpc_log	5_blocks	rrblup	420.004	0.446051	0.442075	0.909584	0.758968	0.172657
criollo	legacy_flower_wbd_audpc_log	5_blocks	gblup	0.01	0.468716	0.470219	0.985543	0.811491	0.0287058
criollo	legacy_branch_wbd_audpc_log	5_blocks	mean		-0.339417	-0.338984	1.06462	0.840147	-0.133425
criollo	legacy_branch_wbd_audpc_log	5_blocks	pc_ridge	1000	0.545738	0.578776	0.865935	0.655746	0.250157
criollo	legacy_branch_wbd_audpc_log	5_blocks	rrblup	600.004	0.501278	0.53793	0.87574	0.662953	0.23308
criollo	legacy_branch_wbd_audpc_log	5_blocks	gblup	0.406	0.507321	0.525025	0.91513	0.729068	0.162538
criollo	healthy_pod_logit_intercept	5_blocks	mean		-0.210323	-0.210703	1.02191	0.800414	-0.0442954
criollo	healthy_pod_logit_intercept	5_blocks	pc_ridge	1000	0.263507	0.227474	1.12834	0.881486	-0.273144
criollo	healthy_pod_logit_intercept	5_blocks	rrblup	1000	0.309258	0.308695	0.997449	0.784175	0.00509553
criollo	healthy_pod_logit_intercept	5_blocks	gblup	0.82	0.339242	0.329119	0.944912	0.735031	0.107141
criollo	healthy_pod_logit_slope	5_blocks	mean		-0.198866	-0.189957	1.01693	0.801677	-0.034154
criollo	healthy_pod_logit_slope	5_blocks	pc_ridge	1000	0.233466	0.193999	1.13342	0.890915	-0.28465
criollo	healthy_pod_logit_slope	5_blocks	rrblup	1000	0.28423	0.276611	1.00641	0.793504	-0.012862
criollo	healthy_pod_logit_slope	5_blocks	gblup	0.82	0.311808	0.311104	0.954532	0.746447	0.0888694
criollo	fpr_audpc_log_intercept	5_blocks	mean		-0.114642	-0.0786542	1.0065	0.777708	-0.0130414
criollo	fpr_audpc_log_intercept	5_blocks	pc_ridge	1000	0.113232	0.11184	1.16123	0.887632	-0.34846
criollo	fpr_audpc_log_intercept	5_blocks	rrblup	1000	0.239996	0.144217	1.00322	0.816138	-0.00644574
criollo	fpr_audpc_log_intercept	5_blocks	gblup	2.44	0.20738	0.1432	0.999276	0.801363	0.00144825
criollo	fpr_audpc_log_slope	5_blocks	mean		-0.114948	-0.0787252	1.00652	0.777542	-0.0130766
criollo	fpr_audpc_log_slope	5_blocks	pc_ridge	1000	0.112787	0.111568	1.16178	0.88816	-0.349741
criollo	fpr_audpc_log_slope	5_blocks	rrblup	1000	0.239822	0.141288	1.00333	0.816179	-0.00666778
criollo	fpr_audpc_log_slope	5_blocks	gblup	2.44	0.207275	0.14191	0.999283	0.801114	0.00143375
criollo	flower_wbd_audpc_log_intercept	5_blocks	mean		-0.349096	-0.283791	1.07055	0.878152	-0.146073
criollo	flower_wbd_audpc_log_intercept	5_blocks	pc_ridge	1000	0.269888	0.26371	1.22108	1.01773	-0.491039
criollo	flower_wbd_audpc_log_intercept	5_blocks	rrblup	800.002	0.374913	0.375305	0.946654	0.797728	0.103846
criollo	flower_wbd_audpc_log_intercept	5_blocks	gblup	0.028	0.412446	0.415634	0.987285	0.805459	0.0252691
criollo	flower_wbd_audpc_log_slope	5_blocks	mean		-0.355072	-0.296953	1.0734	0.878852	-0.152195
criollo	flower_wbd_audpc_log_slope	5_blocks	pc_ridge	1000	0.264597	0.263235	1.23863	1.03587	-0.534203
criollo	flower_wbd_audpc_log_slope	5_blocks	rrblup	820	0.367498	0.376798	0.951096	0.804416	0.0954173
criollo	flower_wbd_audpc_log_slope	5_blocks	gblup	0.046	0.41435	0.42022	0.986859	0.806948	0.0261098
criollo	branch_wbd_audpc_log_intercept	5_blocks	mean		-0.341078	-0.318632	1.06365	0.854678	-0.131341
criollo	branch_wbd_audpc_log_intercept	5_blocks	pc_ridge	1000	0.553804	0.582351	0.844976	0.673207	0.286016
criollo	branch_wbd_audpc_log_intercept	5_blocks	rrblup	820	0.522664	0.535226	0.858686	0.67939	0.262658
criollo	branch_wbd_audpc_log_intercept	5_blocks	gblup	0.208	0.537775	0.551833	0.895327	0.712158	0.19839
criollo	branch_wbd_audpc_log_slope	5_blocks	mean		-0.339726	-0.316502	1.06299	0.856093	-0.129944
criollo	branch_wbd_audpc_log_slope	5_blocks	pc_ridge	1000	0.54423	0.57906	0.854134	0.683317	0.270455
criollo	branch_wbd_audpc_log_slope	5_blocks	rrblup	800.002	0.517008	0.539354	0.863178	0.684724	0.254923
criollo	branch_wbd_audpc_log_slope	5_blocks	gblup	0.208	0.535284	0.552156	0.893883	0.709133	0.200973
criollo	legacy_healthy_pod_rate	6_blocks	mean		-0.215069	-0.145241	1.00919	0.780458	-0.0184723
criollo	legacy_healthy_pod_rate	6_blocks	pc_ridge	1000	0.12568	0.163799	1.22236	0.94589	-0.494165
criollo	legacy_healthy_pod_rate	6_blocks	rrblup	1000	0.182032	0.241238	1.07921	0.849695	-0.164685
criollo	legacy_healthy_pod_rate	6_blocks	gblup	1	0.251817	0.277698	0.968611	0.744401	0.0617918
criollo	legacy_fpr_audpc_log	6_blocks	mean		-0.23824	-0.191693	1.01103	0.780192	-0.0221756
criollo	legacy_fpr_audpc_log	6_blocks	pc_ridge	1000	0.0855287	0.0726493	1.17726	0.898751	-0.38594
criollo	legacy_fpr_audpc_log	6_blocks	rrblup	1000	0.190324	0.098581	1.02977	0.836967	-0.0604226
criollo	legacy_fpr_audpc_log	6_blocks	gblup	1	0.266697	0.201737	0.965448	0.758817	0.0679102
criollo	legacy_flower_wbd_audpc_log	6_blocks	mean		-0.380172	-0.331827	1.07987	0.875847	-0.166119
criollo	legacy_flower_wbd_audpc_log	6_blocks	pc_ridge	1000	0.341486	0.367987	1.19609	0.949016	-0.430641
criollo	legacy_flower_wbd_audpc_log	6_blocks	rrblup	216.67	0.443946	0.443093	0.911619	0.759815	0.168951
criollo	legacy_flower_wbd_audpc_log	6_blocks	gblup	0.01	0.484512	0.482034	0.980328	0.80531	0.0389564
criollo	legacy_branch_wbd_audpc_log	6_blocks	mean		-0.33957	-0.341591	1.06434	0.83948	-0.132822
criollo	legacy_branch_wbd_audpc_log	6_blocks	pc_ridge	1000	0.544948	0.5792	0.866813	0.656906	0.248635
criollo	legacy_branch_wbd_audpc_log	6_blocks	rrblup	666.67	0.502695	0.537924	0.874919	0.661888	0.234518
criollo	legacy_branch_wbd_audpc_log	6_blocks	gblup	0.52	0.559744	0.583245	0.863639	0.690724	0.254127
criollo	healthy_pod_logit_intercept	6_blocks	mean		-0.217558	-0.216944	1.02206	0.801189	-0.0446025
criollo	healthy_pod_logit_intercept	6_blocks	pc_ridge	1000	0.267713	0.229487	1.12534	0.880012	-0.266394
criollo	healthy_pod_logit_intercept	6_blocks	rrblup	1000	0.307196	0.307146	0.998315	0.785237	0.00336726
criollo	healthy_pod_logit_intercept	6_blocks	gblup	1	0.332879	0.319518	0.945824	0.736537	0.105416
criollo	healthy_pod_logit_slope	6_blocks	mean		-0.206779	-0.193321	1.01696	0.802414	-0.0342115
criollo	healthy_pod_logit_slope	6_blocks	pc_ridge	1000	0.23615	0.195153	1.13302	0.889978	-0.283742
criollo	healthy_pod_logit_slope	6_blocks	rrblup	1000	0.28209	0.27487	1.00732	0.794611	-0.0146848
criollo	healthy_pod_logit_slope	6_blocks	gblup	1	0.30569	0.298438	0.955059	0.746889	0.0878621
criollo	fpr_audpc_log_intercept	6_blocks	mean		-0.212476	-0.168024	1.01199	0.780933	-0.0241283
criollo	fpr_audpc_log_intercept	6_blocks	pc_ridge	1000	0.105603	0.111625	1.17406	0.892441	-0.378426
criollo	fpr_audpc_log_intercept	6_blocks	rrblup	1000	0.225016	0.128928	1.01038	0.822071	-0.0208597
criollo	fpr_audpc_log_intercept	6_blocks	gblup	1	0.292213	0.217782	0.958291	0.761306	0.0816781
criollo	fpr_audpc_log_slope	6_blocks	mean		-0.212696	-0.167929	1.01201	0.780767	-0.0241605
criollo	fpr_audpc_log_slope	6_blocks	pc_ridge	1000	0.105179	0.111354	1.17461	0.892968	-0.379698
criollo	fpr_audpc_log_slope	6_blocks	rrblup	1000	0.224811	0.125331	1.0105	0.822121	-0.0211137
criollo	fpr_audpc_log_slope	6_blocks	gblup	1	0.29205	0.216335	0.958347	0.761291	0.081572
criollo	flower_wbd_audpc_log_intercept	6_blocks	mean		-0.357253	-0.295318	1.07149	0.879262	-0.148093
criollo	flower_wbd_audpc_log_intercept	6_blocks	pc_ridge	1000	0.305756	0.327478	1.18448	0.993895	-0.403001
criollo	flower_wbd_audpc_log_intercept	6_blocks	rrblup	833.335	0.370889	0.374038	0.949076	0.800053	0.0992555
criollo	flower_wbd_audpc_log_intercept	6_blocks	gblup	0.025	0.425738	0.428792	0.982764	0.80107	0.0341746
criollo	flower_wbd_audpc_log_slope	6_blocks	mean		-0.363663	-0.309433	1.07446	0.88002	-0.154468
criollo	flower_wbd_audpc_log_slope	6_blocks	pc_ridge	1000	0.301477	0.325714	1.20062	1.01132	-0.441481
criollo	flower_wbd_audpc_log_slope	6_blocks	rrblup	850	0.363994	0.37591	0.95316	0.806462	0.0914862
criollo	flower_wbd_audpc_log_slope	6_blocks	gblup	0.055	0.427482	0.43456	0.98186	0.803035	0.0359505
criollo	branch_wbd_audpc_log_intercept	6_blocks	mean		-0.338923	-0.321263	1.06283	0.853123	-0.129599
criollo	branch_wbd_audpc_log_intercept	6_blocks	pc_ridge	1000	0.551734	0.582124	0.847074	0.675316	0.282466
criollo	branch_wbd_audpc_log_intercept	6_blocks	rrblup	850	0.52277	0.535283	0.858659	0.679301	0.262704
criollo	branch_wbd_audpc_log_intercept	6_blocks	gblup	0.505	0.568915	0.581112	0.848969	0.677708	0.279252
criollo	branch_wbd_audpc_log_slope	6_blocks	mean		-0.337282	-0.318969	1.06212	0.854518	-0.128098
criollo	branch_wbd_audpc_log_slope	6_blocks	pc_ridge	1000	0.541934	0.577737	0.856353	0.685864	0.266659
criollo	branch_wbd_audpc_log_slope	6_blocks	rrblup	833.335	0.517004	0.538664	0.863204	0.684646	0.254879
criollo	branch_wbd_audpc_log_slope	6_blocks	gblup	0.52	0.568041	0.58239	0.84742	0.67439	0.28188
criollo	legacy_healthy_pod_rate	7_blocks	mean		-0.219007	-0.16515	1.01156	0.783401	-0.0232628
criollo	legacy_healthy_pod_rate	7_blocks	pc_ridge	1000	0.119966	0.157981	1.19096	0.925136	-0.418394
criollo	legacy_healthy_pod_rate	7_blocks	rrblup	1000	0.137524	0.198682	1.13164	0.900849	-0.280613
criollo	legacy_healthy_pod_rate	7_blocks	gblup	0.871429	0.235353	0.268492	0.98474	0.762731	0.0302876
criollo	legacy_fpr_audpc_log	7_blocks	mean		-0.266251	-0.23908	1.00937	0.780077	-0.0188239
criollo	legacy_fpr_audpc_log	7_blocks	pc_ridge	1000	0.0511378	0.0136783	1.26558	1.00492	-0.601687
criollo	legacy_fpr_audpc_log	7_blocks	rrblup	1000	0.153447	0.0746228	1.12616	0.930281	-0.268243
criollo	legacy_fpr_audpc_log	7_blocks	gblup	2.02857	0.235841	0.196715	0.979643	0.76342	0.0402986
criollo	legacy_flower_wbd_audpc_log	7_blocks	mean		-0.451963	-0.396782	1.07777	0.876529	-0.16159
criollo	legacy_flower_wbd_audpc_log	7_blocks	pc_ridge	1000	0.221429	0.215786	1.31259	1.07146	-0.72289
criollo	legacy_flower_wbd_audpc_log	7_blocks	rrblup	328.574	0.247286	0.259744	1.04608	0.852505	-0.0942763
criollo	legacy_flower_wbd_audpc_log	7_blocks	gblup	0.0357143	0.491189	0.487616	0.974804	0.807652	0.0497579
criollo	legacy_branch_wbd_audpc_log	7_blocks	mean		-0.332292	-0.323272	1.0393	0.81679	-0.0801466
criollo	legacy_branch_wbd_audpc_log	7_blocks	pc_ridge	1000	0.5343	0.576773	0.865174	0.647168	0.251474
criollo	legacy_branch_wbd_audpc_log	7_blocks	rrblup	714.289	0.507001	0.540312	0.870086	0.654764	0.242951
criollo	legacy_branch_wbd_audpc_log	7_blocks	gblup	2.14429	0.463169	0.50385	0.909584	0.723646	0.172656
criollo	healthy_pod_logit_intercept	7_blocks	mean		-0.244415	-0.195909	1.01245	0.789787	-0.025047
criollo	healthy_pod_logit_intercept	7_blocks	pc_ridge	1000	0.26713	0.224296	1.11349	0.875337	-0.239852
criollo	healthy_pod_logit_intercept	7_blocks	rrblup	1000	0.284429	0.269114	1.03559	0.83765	-0.0724476
criollo	healthy_pod_logit_intercept	7_blocks	gblup	1	0.350819	0.344544	0.938394	0.734658	0.119417
criollo	healthy_pod_logit_slope	7_blocks	mean		-0.250613	-0.206813	1.01043	0.794026	-0.0209596
criollo	healthy_pod_logit_slope	7_blocks	pc_ridge	1000	0.237861	0.198568	1.11751	0.878843	-0.248836
criollo	healthy_pod_logit_slope	7_blocks	rrblup	1000	0.261119	0.237878	1.03877	0.840486	-0.079044
criollo	healthy_pod_logit_slope	7_blocks	gblup	1	0.32169	0.31729	0.94882	0.74708	0.0997404
criollo	fpr_audpc_log_intercept	7_blocks	mean		-0.242407	-0.181143	1.01011	0.783613	-0.0203207
criollo	fpr_audpc_log_intercept	7_blocks	pc_ridge	1000	0.0903055	0.0828551	1.24501	0.973939	-0.550058
criollo	fpr_audpc_log_intercept	7_blocks	rrblup	1000	0.205188	0.114633	1.09591	0.897371	-0.201026
criollo	fpr_audpc_log_intercept	7_blocks	gblup	2.28571	0.275128	0.223923	0.963921	0.758953	0.070857
criollo	fpr_audpc_log_slope	7_blocks	mean		-0.24268	-0.180986	1.0101	0.783449	-0.020299
criollo	fpr_audpc_log_slope	7_blocks	pc_ridge	1000	0.089652	0.0824366	1.24582	0.975069	-0.552075
criollo	fpr_audpc_log_slope	7_blocks	rrblup	1000	0.20471	0.11201	1.09619	0.89772	-0.201629
criollo	fpr_audpc_log_slope	7_blocks	gblup	2.28571	0.274686	0.222181	0.964064	0.75897	0.0705796
criollo	flower_wbd_audpc_log_intercept	7_blocks	mean		-0.451605	-0.360586	1.07754	0.892872	-0.161095
criollo	flower_wbd_audpc_log_intercept	7_blocks	pc_ridge	1000	0.146246	0.0915432	1.33567	1.12482	-0.784008
criollo	flower_wbd_audpc_log_intercept	7_blocks	rrblup	857.144	0.112015	0.0939351	1.1272	0.907277	-0.270585
criollo	flower_wbd_audpc_log_intercept	7_blocks	gblup	0.177143	0.410819	0.441125	0.993159	0.810505	0.0136359
criollo	flower_wbd_audpc_log_slope	7_blocks	mean		-0.451072	-0.380991	1.07806	0.890913	-0.162211
criollo	flower_wbd_audpc_log_slope	7_blocks	pc_ridge	1000	0.149029	0.0804827	1.34943	1.13573	-0.82097
criollo	flower_wbd_audpc_log_slope	7_blocks	rrblup	857.144	0.11458	0.0988038	1.12505	0.906684	-0.265748
criollo	flower_wbd_audpc_log_slope	7_blocks	gblup	0.177143	0.413369	0.437082	0.99416	0.815452	0.0116468
criollo	branch_wbd_audpc_log_intercept	7_blocks	mean		-0.331718	-0.304163	1.03745	0.833344	-0.0763121
criollo	branch_wbd_audpc_log_intercept	7_blocks	pc_ridge	1000	0.54316	0.579116	0.851661	0.671131	0.274673
criollo	branch_wbd_audpc_log_intercept	7_blocks	rrblup	871.429	0.520704	0.53349	0.85844	0.679065	0.26308
criollo	branch_wbd_audpc_log_intercept	7_blocks	gblup	1.73286	0.492609	0.511709	0.901068	0.705863	0.188076
criollo	branch_wbd_audpc_log_slope	7_blocks	mean		-0.329746	-0.303136	1.037	0.834953	-0.0753685
criollo	branch_wbd_audpc_log_slope	7_blocks	pc_ridge	1000	0.533195	0.578743	0.861336	0.681804	0.258101
criollo	branch_wbd_audpc_log_slope	7_blocks	rrblup	857.144	0.514279	0.535888	0.863011	0.686126	0.255211
criollo	branch_wbd_audpc_log_slope	7_blocks	gblup	1.73286	0.491255	0.512812	0.89999	0.703821	0.190018
Target-model robustness
Mean, variability, and extrema of prediction performance across block settings.
reference	target	model	mean_pearson_r	sd_pearson_r	min_pearson_r	max_pearson_r	mean_r2	mean_rmse
criollo	branch_wbd_audpc_log_intercept	pc_ridge	0.536351	0.0268298	0.496704	0.553804	0.252037	0.864375
criollo	branch_wbd_audpc_log_intercept	gblup	0.526621	0.0339006	0.492609	0.568915	0.219916	0.88299
criollo	branch_wbd_audpc_log_intercept	rrblup	0.512278	0.0195591	0.482974	0.52277	0.250966	0.865388
criollo	branch_wbd_audpc_log_intercept	mean	-0.337898	0.00421302	-0.341078	-0.331718	-0.128428	1.06214
criollo	branch_wbd_audpc_log_slope	pc_ridge	0.527893	0.0242563	0.492215	0.54423	0.238512	0.872244
criollo	branch_wbd_audpc_log_slope	gblup	0.525234	0.0338839	0.491255	0.568041	0.222056	0.881774
criollo	branch_wbd_audpc_log_slope	rrblup	0.507365	0.0175121	0.481167	0.517008	0.244318	0.869235
criollo	branch_wbd_audpc_log_slope	mean	-0.336363	0.00452383	-0.339726	-0.329746	-0.127102	1.06152
criollo	flower_wbd_audpc_log_intercept	gblup	0.416426	0.00668495	0.410819	0.425738	0.0375618	0.980962
criollo	flower_wbd_audpc_log_intercept	rrblup	0.309981	0.132058	0.112015	0.382105	0.0121833	0.990757
criollo	flower_wbd_audpc_log_intercept	pc_ridge	0.2676	0.0870529	0.146246	0.348512	-0.518787	1.23081
criollo	flower_wbd_audpc_log_intercept	mean	-0.372957	0.0533196	-0.451605	-0.333875	-0.154132	1.0743
criollo	flower_wbd_audpc_log_slope	gblup	0.418325	0.00643589	0.413369	0.427482	0.0382252	0.980616
criollo	flower_wbd_audpc_log_slope	rrblup	0.305057	0.127055	0.11458	0.374156	0.00744148	0.993361
criollo	flower_wbd_audpc_log_slope	pc_ridge	0.265367	0.0844592	0.149029	0.346367	-0.55849	1.24689
criollo	flower_wbd_audpc_log_slope	mean	-0.377257	0.0502403	-0.451072	-0.339222	-0.159256	1.07668
criollo	fpr_audpc_log_intercept	gblup	0.261591	0.0372417	0.20738	0.292213	0.0555237	0.971708
criollo	fpr_audpc_log_intercept	rrblup	0.24007	0.0362608	0.205188	0.290082	-0.0461664	1.02186
criollo	fpr_audpc_log_intercept	pc_ridge	0.153606	0.101567	0.0903055	0.305283	-0.333142	1.15194
criollo	fpr_audpc_log_intercept	mean	-0.167602	0.0703933	-0.242407	-0.100883	-0.0176567	1.00879
criollo	fpr_audpc_log_slope	gblup	0.261387	0.0371853	0.207275	0.29205	0.0554075	0.971768
criollo	fpr_audpc_log_slope	rrblup	0.239795	0.0363296	0.20471	0.289836	-0.0465094	1.02202
criollo	fpr_audpc_log_slope	pc_ridge	0.15314	0.101657	0.089652	0.304941	-0.334553	1.15254
criollo	fpr_audpc_log_slope	mean	-0.16785	0.0703992	-0.24268	-0.101076	-0.0176685	1.00879
criollo	healthy_pod_logit_intercept	gblup	0.335325	0.0135307	0.318359	0.350819	0.107224	0.944858
criollo	healthy_pod_logit_intercept	rrblup	0.292689	0.0189194	0.269872	0.309258	-0.0225998	1.01112
criollo	healthy_pod_logit_intercept	pc_ridge	0.255838	0.0206403	0.225004	0.267713	-0.256054	1.12072
criollo	healthy_pod_logit_intercept	mean	-0.221547	0.015529	-0.244415	-0.210323	-0.0470628	1.02322
criollo	healthy_pod_logit_slope	gblup	0.307262	0.0133433	0.28986	0.32169	0.088939	0.954488
criollo	healthy_pod_logit_slope	rrblup	0.267725	0.0192454	0.243461	0.28423	-0.0376569	1.01857
criollo	healthy_pod_logit_slope	pc_ridge	0.222183	0.0273459	0.181254	0.237861	-0.277831	1.13039
criollo	healthy_pod_logit_slope	mean	-0.212447	0.0260197	-0.250613	-0.19353	-0.0371107	1.01836
criollo	legacy_branch_wbd_audpc_log	pc_ridge	0.530692	0.0225522	0.49778	0.545738	0.223947	0.880575
criollo	legacy_branch_wbd_audpc_log	gblup	0.496709	0.0476777	0.456602	0.559744	0.184118	0.902963
criollo	legacy_branch_wbd_audpc_log	rrblup	0.493961	0.0195473	0.464868	0.507001	0.224734	0.88041
criollo	legacy_branch_wbd_audpc_log	mean	-0.335962	0.00407965	-0.33957	-0.332292	-0.129239	1.06255
criollo	legacy_flower_wbd_audpc_log	gblup	0.476608	0.0135441	0.462015	0.491189	0.0495046	0.974882
criollo	legacy_flower_wbd_audpc_log	rrblup	0.394917	0.0984323	0.247286	0.446051	0.104941	0.944247
criollo	legacy_flower_wbd_audpc_log	pc_ridge	0.313607	0.0675903	0.221429	0.380137	-0.509361	1.22743
criollo	legacy_flower_wbd_audpc_log	mean	-0.388883	0.0435089	-0.451963	-0.353151	-0.168218	1.08083
criollo	legacy_fpr_audpc_log	gblup	0.238406	0.0265839	0.203381	0.266697	0.0387744	0.980334
criollo	legacy_fpr_audpc_log	rrblup	0.206359	0.0494161	0.153447	0.271592	-0.0867874	1.04123
criollo	legacy_fpr_audpc_log	pc_ridge	0.140266	0.126941	0.0511378	0.328503	-0.342429	1.15515
criollo	legacy_fpr_audpc_log	mean	-0.183484	0.0803354	-0.266251	-0.109396	-0.0151683	1.00755
criollo	legacy_healthy_pod_rate	gblup	0.243125	0.0316367	0.204808	0.280521	0.0500613	0.974597
criollo	legacy_healthy_pod_rate	rrblup	0.165103	0.0217676	0.137524	0.18303	-0.193357	1.09217
criollo	legacy_healthy_pod_rate	pc_ridge	0.123098	0.00271727	0.119966	0.12568	-0.458318	1.20752
criollo	legacy_healthy_pod_rate	mean	-0.178285	0.0879547	-0.232249	-0.046814	-0.0170065	1.00846

## Sheet: S8_Stress_Matina
S8 Stress Matina
Prediction stress testing under the Matina marker framework.
Stress-test summary across block settings
Prediction performance across 4-, 5-, 6-, and 7-block relatedness settings for Matina.
reference	target	block_setting	model	alpha_mean	pearson_r	spearman_rho	rmse	mae	r2
matina	legacy_healthy_pod_rate	4_blocks	mean		-0.048761	0.044588	1.00129	0.778321	-0.00257564
matina	legacy_healthy_pod_rate	4_blocks	pc_ridge	1000	0.0979443	0.190596	1.50139	1.18153	-1.25418
matina	legacy_healthy_pod_rate	4_blocks	rrblup	1000	0.0816527	0.176256	1.29248	1.00511	-0.670507
matina	legacy_healthy_pod_rate	4_blocks	gblup	0.7525	0.256452	0.17456	0.96847	0.75054	0.0620649
matina	legacy_fpr_audpc_log	4_blocks	mean		-0.105616	-0.0684095	1.00514	0.777381	-0.0102975
matina	legacy_fpr_audpc_log	4_blocks	pc_ridge	1000	0.139391	0.156065	1.23475	0.995	-0.524615
matina	legacy_fpr_audpc_log	4_blocks	rrblup	1000	0.238045	0.178248	1.08966	0.89883	-0.187367
matina	legacy_fpr_audpc_log	4_blocks	gblup	2.7775	0.267635	0.189093	0.969398	0.780399	0.0602682
matina	legacy_flower_wbd_audpc_log	4_blocks	mean		-0.354404	-0.276531	1.08213	0.880079	-0.171007
matina	legacy_flower_wbd_audpc_log	4_blocks	pc_ridge	1000	0.299035	0.27963	1.07122	0.862666	-0.147509
matina	legacy_flower_wbd_audpc_log	4_blocks	rrblup	525.003	0.254319	0.288323	1.02423	0.832992	-0.049051
matina	legacy_flower_wbd_audpc_log	4_blocks	gblup	0.0325	0.460691	0.485105	1.00794	0.827823	-0.0159338
matina	legacy_branch_wbd_audpc_log	4_blocks	mean		-0.219828	-0.223269	1.03674	0.823097	-0.0748257
matina	legacy_branch_wbd_audpc_log	4_blocks	pc_ridge	750.003	0.170419	0.202958	2.12823	1.4421	-3.52934
matina	legacy_branch_wbd_audpc_log	4_blocks	rrblup	525.003	0.355433	0.377691	1.05819	0.796842	-0.119758
matina	legacy_branch_wbd_audpc_log	4_blocks	gblup	0.055	0.43	0.480943	1.03603	0.84312	-0.0733629
matina	healthy_pod_logit_intercept	4_blocks	mean		-0.14051	-0.118788	1.019	0.786969	-0.038367
matina	healthy_pod_logit_intercept	4_blocks	pc_ridge	1000	0.240859	0.209538	1.49686	1.17711	-1.24058
matina	healthy_pod_logit_intercept	4_blocks	rrblup	1000	0.223746	0.232043	1.19877	0.968327	-0.43704
matina	healthy_pod_logit_intercept	4_blocks	gblup	0.775	0.266081	0.29751	0.974919	0.743968	0.0495326
matina	healthy_pod_logit_slope	4_blocks	mean		-0.127146	-0.0990176	1.01497	0.791101	-0.0301556
matina	healthy_pod_logit_slope	4_blocks	pc_ridge	1000	0.214569	0.184025	1.50645	1.17201	-1.26939
matina	healthy_pod_logit_slope	4_blocks	rrblup	1000	0.201255	0.209334	1.20348	0.968572	-0.448352
matina	healthy_pod_logit_slope	4_blocks	gblup	0.775	0.238057	0.256368	0.983053	0.75611	0.0336071
matina	fpr_audpc_log_intercept	4_blocks	mean		-0.134077	-0.116209	1.01437	0.790782	-0.0289427
matina	fpr_audpc_log_intercept	4_blocks	pc_ridge	1000	0.183848	0.19331	1.21722	0.968538	-0.481617
matina	fpr_audpc_log_intercept	4_blocks	rrblup	1000	0.281762	0.217239	1.06598	0.869423	-0.13632
matina	fpr_audpc_log_intercept	4_blocks	gblup	2.8	0.275264	0.239665	0.964757	0.777194	0.0692435
matina	fpr_audpc_log_slope	4_blocks	mean		-0.133734	-0.115807	1.01426	0.790512	-0.0287149
matina	fpr_audpc_log_slope	4_blocks	pc_ridge	1000	0.182942	0.193117	1.21865	0.969489	-0.485106
matina	fpr_audpc_log_slope	4_blocks	rrblup	1000	0.281269	0.217409	1.06658	0.86999	-0.137592
matina	fpr_audpc_log_slope	4_blocks	gblup	2.8	0.27531	0.238964	0.964757	0.777273	0.0692443
matina	flower_wbd_audpc_log_intercept	4_blocks	mean		-0.356413	-0.258258	1.08332	0.894087	-0.173578
matina	flower_wbd_audpc_log_intercept	4_blocks	pc_ridge	1000	0.190159	0.21482	1.1809	0.957269	-0.394531
matina	flower_wbd_audpc_log_intercept	4_blocks	rrblup	525.003	0.144332	0.174276	1.09739	0.872111	-0.204275
matina	flower_wbd_audpc_log_intercept	4_blocks	gblup	0.01	0.40629	0.416556	1.0335	0.820279	-0.0681174
matina	flower_wbd_audpc_log_slope	4_blocks	mean		-0.359629	-0.2681	1.08641	0.895684	-0.180295
matina	flower_wbd_audpc_log_slope	4_blocks	pc_ridge	1000	0.206929	0.229494	1.16579	0.952264	-0.359077
matina	flower_wbd_audpc_log_slope	4_blocks	rrblup	525.003	0.149423	0.174667	1.09179	0.869907	-0.192013
matina	flower_wbd_audpc_log_slope	4_blocks	gblup	0.0325	0.417532	0.418043	1.01971	0.808541	-0.0398127
matina	branch_wbd_audpc_log_intercept	4_blocks	mean		-0.232274	-0.211959	1.04046	0.846558	-0.0825566
matina	branch_wbd_audpc_log_intercept	4_blocks	pc_ridge	1000	0.281349	0.311687	1.24491	0.965457	-0.549807
matina	branch_wbd_audpc_log_intercept	4_blocks	rrblup	277.502	0.334135	0.349453	1.0853	0.854045	-0.177866
matina	branch_wbd_audpc_log_intercept	4_blocks	gblup	0.0325	0.43698	0.460558	1.03229	0.83401	-0.0656296
matina	branch_wbd_audpc_log_slope	4_blocks	mean		-0.231131	-0.213311	1.0399	0.848514	-0.0813914
matina	branch_wbd_audpc_log_slope	4_blocks	pc_ridge	1000	0.288712	0.32368	1.23323	0.958316	-0.520858
matina	branch_wbd_audpc_log_slope	4_blocks	rrblup	300.002	0.338411	0.352908	1.07569	0.847765	-0.157102
matina	branch_wbd_audpc_log_slope	4_blocks	gblup	0.0325	0.433884	0.454192	1.03207	0.833097	-0.0651704
matina	legacy_healthy_pod_rate	5_blocks	mean		-0.204345	-0.171362	1.01963	0.785763	-0.0396383
matina	legacy_healthy_pod_rate	5_blocks	pc_ridge	1000	0.0715744	0.14998	1.42523	1.09797	-1.03129
matina	legacy_healthy_pod_rate	5_blocks	rrblup	1000	0.0647852	0.131721	1.31375	1.02708	-0.725944
matina	legacy_healthy_pod_rate	5_blocks	gblup	1	0.263201	0.258444	0.965148	0.740599	0.0684898
matina	legacy_fpr_audpc_log	5_blocks	mean		-0.136485	-0.133589	1.00577	0.776554	-0.0115791
matina	legacy_fpr_audpc_log	5_blocks	pc_ridge	1000	-0.00384054	-0.00588071	1.34361	1.08494	-0.805299
matina	legacy_fpr_audpc_log	5_blocks	rrblup	1000	0.18149	0.0984283	1.11732	0.940085	-0.248412
matina	legacy_fpr_audpc_log	5_blocks	gblup	0.442	0.243703	0.1549	0.992415	0.796382	0.0151132
matina	legacy_flower_wbd_audpc_log	5_blocks	mean		-0.383952	-0.305129	1.07256	0.875468	-0.150376
matina	legacy_flower_wbd_audpc_log	5_blocks	pc_ridge	1000	0.228861	0.225271	1.17259	0.936342	-0.37496
matina	legacy_flower_wbd_audpc_log	5_blocks	rrblup	800.002	0.248188	0.272034	1.03645	0.838101	-0.0742251
matina	legacy_flower_wbd_audpc_log	5_blocks	gblup	0.064	0.43964	0.44984	1.06511	0.873421	-0.134459
matina	legacy_branch_wbd_audpc_log	5_blocks	mean		-0.230491	-0.214803	1.02412	0.809093	-0.0488316
matina	legacy_branch_wbd_audpc_log	5_blocks	pc_ridge	1000	0.369794	0.418633	1.12607	0.869061	-0.26804
matina	legacy_branch_wbd_audpc_log	5_blocks	rrblup	620.002	0.409117	0.432624	1.00305	0.755175	-0.00610937
matina	legacy_branch_wbd_audpc_log	5_blocks	gblup	0.046	0.483651	0.51715	1.01877	0.834424	-0.0379
matina	healthy_pod_logit_intercept	5_blocks	mean		-0.201807	-0.166273	1.00939	0.787077	-0.0188651
matina	healthy_pod_logit_intercept	5_blocks	pc_ridge	1000	0.215863	0.201192	1.35252	1.06851	-0.829307
matina	healthy_pod_logit_intercept	5_blocks	rrblup	1000	0.216125	0.204698	1.17387	0.951208	-0.377972
matina	healthy_pod_logit_intercept	5_blocks	gblup	1	0.298344	0.28403	0.959594	0.738589	0.0791792
matina	healthy_pod_logit_slope	5_blocks	mean		-0.209565	-0.147556	1.00837	0.79192	-0.01681
matina	healthy_pod_logit_slope	5_blocks	pc_ridge	1000	0.198195	0.178438	1.36	1.07102	-0.849604
matina	healthy_pod_logit_slope	5_blocks	rrblup	1000	0.194051	0.186389	1.17936	0.956348	-0.390891
matina	healthy_pod_logit_slope	5_blocks	gblup	1	0.27954	0.269351	0.965032	0.748128	0.0687141
matina	fpr_audpc_log_intercept	5_blocks	mean		-0.147534	-0.144274	1.00947	0.782621	-0.0190341
matina	fpr_audpc_log_intercept	5_blocks	pc_ridge	1000	0.0560365	0.0446534	1.31339	1.04217	-0.724998
matina	fpr_audpc_log_intercept	5_blocks	rrblup	1000	0.232126	0.145348	1.09728	0.908804	-0.204031
matina	fpr_audpc_log_intercept	5_blocks	gblup	0.622	0.286614	0.162821	0.971646	0.769227	0.0559038
matina	fpr_audpc_log_slope	5_blocks	mean		-0.147519	-0.143967	1.00943	0.782384	-0.0189473
matina	fpr_audpc_log_slope	5_blocks	pc_ridge	1000	0.0552059	0.0435791	1.31465	1.04343	-0.7283
matina	fpr_audpc_log_slope	5_blocks	rrblup	1000	0.231636	0.144647	1.09769	0.909393	-0.204913
matina	fpr_audpc_log_slope	5_blocks	gblup	0.622	0.286511	0.162821	0.971651	0.76924	0.0558951
matina	flower_wbd_audpc_log_intercept	5_blocks	mean		-0.385198	-0.285381	1.07333	0.889584	-0.152045
matina	flower_wbd_audpc_log_intercept	5_blocks	pc_ridge	1000	0.112692	0.156849	1.28822	1.02829	-0.659514
matina	flower_wbd_audpc_log_intercept	5_blocks	rrblup	640	0.132651	0.170878	1.12295	0.893589	-0.261025
matina	flower_wbd_audpc_log_intercept	5_blocks	gblup	0.064	0.394215	0.386948	1.0696	0.861524	-0.14404
matina	flower_wbd_audpc_log_slope	5_blocks	mean		-0.388256	-0.295198	1.0752	0.888891	-0.156055
matina	flower_wbd_audpc_log_slope	5_blocks	pc_ridge	1000	0.125222	0.170165	1.26727	1.01951	-0.60598
matina	flower_wbd_audpc_log_slope	5_blocks	rrblup	640	0.140449	0.176222	1.11609	0.885776	-0.24565
matina	flower_wbd_audpc_log_slope	5_blocks	gblup	0.064	0.405207	0.403997	1.0652	0.856962	-0.134656
matina	branch_wbd_audpc_log_intercept	5_blocks	mean		-0.24644	-0.20431	1.02431	0.828838	-0.0492093
matina	branch_wbd_audpc_log_intercept	5_blocks	pc_ridge	1000	0.398856	0.44139	1.06041	0.819759	-0.124467
matina	branch_wbd_audpc_log_intercept	5_blocks	rrblup	420.004	0.403308	0.405846	1.00852	0.795287	-0.0171186
matina	branch_wbd_audpc_log_intercept	5_blocks	gblup	0.046	0.49969	0.51522	0.981694	0.78402	0.0362778
matina	branch_wbd_audpc_log_slope	5_blocks	mean		-0.246149	-0.205445	1.02399	0.830566	-0.0485471
matina	branch_wbd_audpc_log_slope	5_blocks	pc_ridge	1000	0.397871	0.44619	1.06415	0.827115	-0.132425
matina	branch_wbd_audpc_log_slope	5_blocks	rrblup	440.002	0.406124	0.410742	1.00157	0.791476	-0.00314704
matina	branch_wbd_audpc_log_slope	5_blocks	gblup	0.046	0.496127	0.512642	0.980099	0.783426	0.0394066
matina	legacy_healthy_pod_rate	6_blocks	mean		-0.188118	-0.154823	1.01728	0.782686	-0.0348648
matina	legacy_healthy_pod_rate	6_blocks	pc_ridge	1000	0.0733667	0.150161	1.42687	1.09916	-1.03596
matina	legacy_healthy_pod_rate	6_blocks	rrblup	1000	0.0624031	0.128532	1.31455	1.02687	-0.728051
matina	legacy_healthy_pod_rate	6_blocks	gblup	1	0.261044	0.258094	0.965721	0.740709	0.0673833
matina	legacy_fpr_audpc_log	6_blocks	mean		-0.267707	-0.242399	1.01293	0.782702	-0.0260269
matina	legacy_fpr_audpc_log	6_blocks	pc_ridge	1000	-0.0123134	0.000401471	1.36035	1.08822	-0.850564
matina	legacy_fpr_audpc_log	6_blocks	rrblup	1000	0.168533	0.0844334	1.12557	0.946498	-0.266918
matina	legacy_fpr_audpc_log	6_blocks	gblup	0.535	0.253902	0.180594	0.984032	0.790533	0.0316808
matina	legacy_flower_wbd_audpc_log	6_blocks	mean		-0.396865	-0.328657	1.07464	0.877854	-0.154842
matina	legacy_flower_wbd_audpc_log	6_blocks	pc_ridge	1000	0.250929	0.286027	1.15397	0.921301	-0.331648
matina	legacy_flower_wbd_audpc_log	6_blocks	rrblup	833.335	0.243867	0.268816	1.03952	0.840377	-0.0806062
matina	legacy_flower_wbd_audpc_log	6_blocks	gblup	0.055	0.467299	0.474545	1.06706	0.872803	-0.138626
matina	legacy_branch_wbd_audpc_log	6_blocks	mean		-0.229927	-0.218502	1.024	0.808943	-0.0485676
matina	legacy_branch_wbd_audpc_log	6_blocks	pc_ridge	1000	0.369156	0.41869	1.12784	0.872224	-0.272027
matina	legacy_branch_wbd_audpc_log	6_blocks	rrblup	683.335	0.409509	0.433014	1.00227	0.754148	-0.00455313
matina	legacy_branch_wbd_audpc_log	6_blocks	gblup	0.355	0.499912	0.532951	0.97293	0.788468	0.0534073
matina	healthy_pod_logit_intercept	6_blocks	mean		-0.222603	-0.1695	1.00953	0.787905	-0.0191495
matina	healthy_pod_logit_intercept	6_blocks	pc_ridge	1000	0.219789	0.206767	1.3521	1.06823	-0.828161
matina	healthy_pod_logit_intercept	6_blocks	rrblup	1000	0.214513	0.201192	1.1742	0.95133	-0.378756
matina	healthy_pod_logit_intercept	6_blocks	gblup	1	0.303849	0.287626	0.957729	0.736672	0.082756
matina	healthy_pod_logit_slope	6_blocks	mean		-0.235641	-0.150925	1.00838	0.792695	-0.0168323
matina	healthy_pod_logit_slope	6_blocks	pc_ridge	1000	0.201055	0.183007	1.36261	1.07169	-0.856703
matina	healthy_pod_logit_slope	6_blocks	rrblup	1000	0.192315	0.184048	1.17972	0.956364	-0.391728
matina	healthy_pod_logit_slope	6_blocks	gblup	1	0.284512	0.273603	0.963408	0.746886	0.0718452
matina	fpr_audpc_log_intercept	6_blocks	mean		-0.24244	-0.22389	1.01597	0.786869	-0.0321916
matina	fpr_audpc_log_intercept	6_blocks	pc_ridge	1000	0.051165	0.0534857	1.32502	1.04358	-0.755674
matina	fpr_audpc_log_intercept	6_blocks	rrblup	1000	0.22396	0.131959	1.10275	0.913727	-0.216047
matina	fpr_audpc_log_intercept	6_blocks	gblup	0.685	0.301247	0.201723	0.961924	0.766103	0.0747024
matina	fpr_audpc_log_slope	6_blocks	mean		-0.24274	-0.223583	1.01593	0.786632	-0.032113
matina	fpr_audpc_log_slope	6_blocks	pc_ridge	1000	0.0503525	0.0523774	1.32626	1.04485	-0.758974
matina	fpr_audpc_log_slope	6_blocks	rrblup	1000	0.223432	0.131947	1.10317	0.914333	-0.216989
matina	fpr_audpc_log_slope	6_blocks	gblup	0.685	0.300805	0.199394	0.962102	0.76626	0.0743598
matina	flower_wbd_audpc_log_intercept	6_blocks	mean		-0.395209	-0.308401	1.07492	0.891692	-0.155461
matina	flower_wbd_audpc_log_intercept	6_blocks	pc_ridge	1000	0.135874	0.216709	1.26753	1.00967	-0.606644
matina	flower_wbd_audpc_log_intercept	6_blocks	rrblup	700	0.13105	0.170878	1.12483	0.894992	-0.265234
matina	flower_wbd_audpc_log_intercept	6_blocks	gblup	0.055	0.416985	0.424653	1.07156	0.857475	-0.148239
matina	flower_wbd_audpc_log_slope	6_blocks	mean		-0.39793	-0.318354	1.07675	0.890993	-0.159401
matina	flower_wbd_audpc_log_slope	6_blocks	pc_ridge	1000	0.149236	0.225886	1.24595	1.00114	-0.552381
matina	flower_wbd_audpc_log_slope	6_blocks	rrblup	700	0.139192	0.176018	1.11762	0.886893	-0.249078
matina	flower_wbd_audpc_log_slope	6_blocks	gblup	0.055	0.426881	0.434588	1.06883	0.855696	-0.142397
matina	branch_wbd_audpc_log_intercept	6_blocks	mean		-0.241167	-0.208128	1.02356	0.827329	-0.04768
matina	branch_wbd_audpc_log_intercept	6_blocks	pc_ridge	1000	0.398425	0.441141	1.06231	0.822226	-0.128504
matina	branch_wbd_audpc_log_intercept	6_blocks	rrblup	516.67	0.403239	0.406988	1.00843	0.795257	-0.0169302
matina	branch_wbd_audpc_log_intercept	6_blocks	gblup	0.175	0.48801	0.502515	0.993615	0.792509	0.0127283
matina	branch_wbd_audpc_log_slope	6_blocks	mean		-0.240536	-0.209092	1.0232	0.829049	-0.0469422
matina	branch_wbd_audpc_log_slope	6_blocks	pc_ridge	1000	0.397203	0.445161	1.06653	0.829968	-0.137491
matina	branch_wbd_audpc_log_slope	6_blocks	rrblup	533.335	0.406162	0.410324	1.00148	0.791474	-0.00295647
matina	branch_wbd_audpc_log_slope	6_blocks	gblup	0.175	0.484773	0.498579	0.991878	0.791787	0.0161789
matina	legacy_healthy_pod_rate	7_blocks	mean		-0.193327	-0.145417	1.00979	0.783218	-0.0196736
matina	legacy_healthy_pod_rate	7_blocks	pc_ridge	1000	0.119885	0.156024	1.27464	1.01265	-0.624698
matina	legacy_healthy_pod_rate	7_blocks	rrblup	1000	0.0909671	0.116697	1.27117	1.01686	-0.615876
matina	legacy_healthy_pod_rate	7_blocks	gblup	2.28571	0.209644	0.214271	0.981985	0.749138	0.0357056
matina	legacy_fpr_audpc_log	7_blocks	mean		-0.265278	-0.236003	1.01283	0.782856	-0.0258258
matina	legacy_fpr_audpc_log	7_blocks	pc_ridge	1000	-0.0507363	-0.037433	1.33687	1.03248	-0.787231
matina	legacy_fpr_audpc_log	7_blocks	rrblup	1000	0.210723	0.13939	1.06649	0.887507	-0.137409
matina	legacy_fpr_audpc_log	7_blocks	gblup	0.472857	0.298557	0.251412	0.970762	0.759895	0.0576207
matina	legacy_flower_wbd_audpc_log	7_blocks	mean		-0.426122	-0.377042	1.06988	0.870629	-0.14465
matina	legacy_flower_wbd_audpc_log	7_blocks	pc_ridge	1000	0.315752	0.323328	1.11803	0.901033	-0.249997
matina	legacy_flower_wbd_audpc_log	7_blocks	rrblup	728.573	0.342489	0.380555	0.991678	0.809723	0.0165751
matina	legacy_flower_wbd_audpc_log	7_blocks	gblup	0.0485714	0.539252	0.552812	0.990578	0.81496	0.0187552
matina	legacy_branch_wbd_audpc_log	7_blocks	mean		-0.351929	-0.327616	1.04295	0.818602	-0.0877374
matina	legacy_branch_wbd_audpc_log	7_blocks	pc_ridge	1000	0.462249	0.511103	0.946624	0.737867	0.103903
matina	legacy_branch_wbd_audpc_log	7_blocks	rrblup	728.573	0.477036	0.503584	0.913502	0.692824	0.165514
matina	legacy_branch_wbd_audpc_log	7_blocks	gblup	0.164286	0.493877	0.533025	1.02222	0.834872	-0.0449388
matina	healthy_pod_logit_intercept	7_blocks	mean		-0.232164	-0.189182	1.012	0.788898	-0.024152
matina	healthy_pod_logit_intercept	7_blocks	pc_ridge	1000	0.230448	0.21586	1.24984	0.984926	-0.562096
matina	healthy_pod_logit_intercept	7_blocks	rrblup	1000	0.227656	0.197686	1.14767	0.937104	-0.317158
matina	healthy_pod_logit_intercept	7_blocks	gblup	1	0.301343	0.280162	0.959803	0.741546	0.0787779
matina	healthy_pod_logit_slope	7_blocks	mean		-0.23538	-0.158569	1.00963	0.793077	-0.0193575
matina	healthy_pod_logit_slope	7_blocks	pc_ridge	1000	0.214772	0.189826	1.25297	0.98863	-0.569943
matina	healthy_pod_logit_slope	7_blocks	rrblup	1000	0.202888	0.178427	1.15469	0.946059	-0.333305
matina	healthy_pod_logit_slope	7_blocks	gblup	1	0.274662	0.256097	0.968248	0.753138	0.0624964
matina	fpr_audpc_log_intercept	7_blocks	mean		-0.250691	-0.209197	1.01561	0.786107	-0.0314662
matina	fpr_audpc_log_intercept	7_blocks	pc_ridge	1000	-0.0157207	-0.0120045	1.28906	0.990236	-0.661674
matina	fpr_audpc_log_intercept	7_blocks	rrblup	1000	0.265248	0.172196	1.0332	0.844106	-0.0674929
matina	fpr_audpc_log_intercept	7_blocks	gblup	1.75857	0.341156	0.300326	0.950179	0.735998	0.0971603
matina	fpr_audpc_log_slope	7_blocks	mean		-0.250799	-0.209203	1.01559	0.785888	-0.0314223
matina	fpr_audpc_log_slope	7_blocks	pc_ridge	1000	-0.0162854	-0.0123324	1.28978	0.991087	-0.663523
matina	fpr_audpc_log_slope	7_blocks	rrblup	1000	0.265021	0.172196	1.03329	0.844635	-0.0676809
matina	fpr_audpc_log_slope	7_blocks	gblup	1.75857	0.341137	0.299365	0.950268	0.736001	0.0969899
matina	flower_wbd_audpc_log_intercept	7_blocks	mean		-0.41924	-0.34642	1.06818	0.883162	-0.141
matina	flower_wbd_audpc_log_intercept	7_blocks	pc_ridge	1000	0.202374	0.233107	1.21074	0.975645	-0.46589
matina	flower_wbd_audpc_log_intercept	7_blocks	rrblup	742.857	0.224068	0.252509	1.07358	0.851074	-0.152582
matina	flower_wbd_audpc_log_intercept	7_blocks	gblup	0.0485714	0.483199	0.490632	0.986769	0.787998	0.0262863
matina	flower_wbd_audpc_log_slope	7_blocks	mean		-0.423063	-0.359982	1.07007	0.883143	-0.145042
matina	flower_wbd_audpc_log_slope	7_blocks	pc_ridge	1000	0.213951	0.25183	1.19789	0.969293	-0.434952
matina	flower_wbd_audpc_log_slope	7_blocks	rrblup	742.857	0.236206	0.261516	1.06383	0.842914	-0.131734
matina	flower_wbd_audpc_log_slope	7_blocks	gblup	0.0485714	0.492578	0.500623	0.984205	0.785785	0.0313399
matina	branch_wbd_audpc_log_intercept	7_blocks	mean		-0.340204	-0.310947	1.03865	0.831639	-0.0788029
matina	branch_wbd_audpc_log_intercept	7_blocks	pc_ridge	1000	0.503715	0.535582	0.894182	0.703641	0.200439
matina	branch_wbd_audpc_log_intercept	7_blocks	rrblup	728.573	0.530235	0.538036	0.864912	0.693169	0.251928
matina	branch_wbd_audpc_log_intercept	7_blocks	gblup	0.164286	0.541917	0.544013	0.957651	0.761634	0.0829038
matina	branch_wbd_audpc_log_slope	7_blocks	mean		-0.336412	-0.310796	1.03772	0.833616	-0.0768532
matina	branch_wbd_audpc_log_slope	7_blocks	pc_ridge	1000	0.501425	0.538477	0.896214	0.710005	0.1968
matina	branch_wbd_audpc_log_slope	7_blocks	rrblup	728.573	0.530371	0.536764	0.864476	0.693076	0.25268
matina	branch_wbd_audpc_log_slope	7_blocks	gblup	0.164286	0.540974	0.545008	0.954378	0.75848	0.0891632
Target-model robustness
Mean, variability, and extrema of prediction performance across block settings.
reference	target	model	mean_pearson_r	sd_pearson_r	min_pearson_r	max_pearson_r	mean_r2	mean_rmse
matina	branch_wbd_audpc_log_intercept	gblup	0.491649	0.0431796	0.43698	0.541917	0.0165701	0.991313
matina	branch_wbd_audpc_log_intercept	rrblup	0.417729	0.0817791	0.334135	0.530235	0.0100033	0.99179
matina	branch_wbd_audpc_log_intercept	pc_ridge	0.395587	0.0908492	0.281349	0.503715	-0.150585	1.06545
matina	branch_wbd_audpc_log_intercept	mean	-0.265021	0.0504617	-0.340204	-0.232274	-0.0645622	1.03175
matina	branch_wbd_audpc_log_slope	gblup	0.488939	0.043999	0.433884	0.540974	0.0198946	0.989606
matina	branch_wbd_audpc_log_slope	rrblup	0.420267	0.0800462	0.338411	0.530371	0.0223686	0.985803
matina	branch_wbd_audpc_log_slope	pc_ridge	0.396303	0.0868516	0.288712	0.501425	-0.148493	1.06503
matina	branch_wbd_audpc_log_slope	mean	-0.263557	0.0489637	-0.336412	-0.231131	-0.0634335	1.0312
matina	flower_wbd_audpc_log_intercept	gblup	0.425172	0.0397871	0.394215	0.483199	-0.0835276	1.04036
matina	flower_wbd_audpc_log_intercept	pc_ridge	0.160275	0.0429143	0.112692	0.202374	-0.531645	1.23685
matina	flower_wbd_audpc_log_intercept	rrblup	0.158025	0.0444247	0.13105	0.224068	-0.220779	1.10469
matina	flower_wbd_audpc_log_intercept	mean	-0.389015	0.026009	-0.41924	-0.356413	-0.155521	1.07494
matina	flower_wbd_audpc_log_slope	gblup	0.43555	0.0390416	0.405207	0.492578	-0.0713817	1.03449
matina	flower_wbd_audpc_log_slope	pc_ridge	0.173835	0.0434852	0.125222	0.213951	-0.488097	1.21923
matina	flower_wbd_audpc_log_slope	rrblup	0.166317	0.0468147	0.139192	0.236206	-0.204619	1.09733
matina	flower_wbd_audpc_log_slope	mean	-0.392219	0.0262155	-0.423063	-0.359629	-0.160198	1.07711
matina	fpr_audpc_log_intercept	gblup	0.30107	0.0287622	0.275264	0.341156	0.0742525	0.962127
matina	fpr_audpc_log_intercept	rrblup	0.250774	0.0273039	0.22396	0.281762	-0.155973	1.0748
matina	fpr_audpc_log_intercept	pc_ridge	0.0688323	0.0833742	-0.0157207	0.183848	-0.655991	1.28617
matina	fpr_audpc_log_intercept	mean	-0.193686	0.0613994	-0.250691	-0.134077	-0.0279086	1.01385
matina	fpr_audpc_log_slope	gblup	0.300941	0.0287571	0.27531	0.341137	0.0741223	0.962194
matina	fpr_audpc_log_slope	rrblup	0.25034	0.0273619	0.223432	0.281269	-0.156794	1.07518
matina	fpr_audpc_log_slope	pc_ridge	0.0680536	0.083248	-0.0162854	0.182942	-0.658976	1.28733
matina	fpr_audpc_log_slope	mean	-0.193698	0.0616273	-0.250799	-0.133734	-0.0277994	1.0138
matina	healthy_pod_logit_intercept	gblup	0.292404	0.0176925	0.266081	0.303849	0.0725614	0.963011
matina	healthy_pod_logit_intercept	pc_ridge	0.22674	0.0112507	0.215863	0.240859	-0.865036	1.36283
matina	healthy_pod_logit_intercept	rrblup	0.22051	0.00623785	0.214513	0.227656	-0.377732	1.17363
matina	healthy_pod_logit_intercept	mean	-0.199271	0.0411729	-0.232164	-0.14051	-0.0251334	1.01248
matina	healthy_pod_logit_slope	gblup	0.269193	0.0211433	0.238057	0.284512	0.0591657	0.969935
matina	healthy_pod_logit_slope	pc_ridge	0.207148	0.00876514	0.198195	0.214772	-0.88641	1.37051
matina	healthy_pod_logit_slope	rrblup	0.197627	0.00522315	0.192315	0.202888	-0.391069	1.17931
matina	healthy_pod_logit_slope	mean	-0.201933	0.0513365	-0.235641	-0.127146	-0.0207889	1.01034
matina	legacy_branch_wbd_audpc_log	gblup	0.47686	0.031953	0.43	0.499912	-0.0256986	1.01249
matina	legacy_branch_wbd_audpc_log	rrblup	0.412774	0.0498049	0.355433	0.477036	0.00877331	0.994253
matina	legacy_branch_wbd_audpc_log	pc_ridge	0.342905	0.123027	0.170419	0.462249	-0.991376	1.33219
matina	legacy_branch_wbd_audpc_log	mean	-0.258044	0.0627814	-0.351929	-0.219828	-0.0649906	1.03195
matina	legacy_flower_wbd_audpc_log	gblup	0.476721	0.0433239	0.43964	0.539252	-0.0675657	1.03267
matina	legacy_flower_wbd_audpc_log	pc_ridge	0.273644	0.0405762	0.228861	0.315752	-0.276028	1.12895
matina	legacy_flower_wbd_audpc_log	rrblup	0.272216	0.0470448	0.243867	0.342489	-0.0468268	1.02297
matina	legacy_flower_wbd_audpc_log	mean	-0.390336	0.0297496	-0.426122	-0.354404	-0.155219	1.0748
matina	legacy_fpr_audpc_log	gblup	0.265949	0.0238477	0.243703	0.298557	0.0411707	0.979152
matina	legacy_fpr_audpc_log	rrblup	0.199698	0.0310637	0.168533	0.238045	-0.210027	1.09976
matina	legacy_fpr_audpc_log	pc_ridge	0.0181251	0.0833792	-0.0507363	0.139391	-0.741927	1.3189
matina	legacy_fpr_audpc_log	mean	-0.193772	0.0849172	-0.267707	-0.105616	-0.0184323	1.00917
matina	legacy_healthy_pod_rate	gblup	0.247585	0.0254501	0.209644	0.263201	0.0584109	0.970331
matina	legacy_healthy_pod_rate	pc_ridge	0.0906925	0.0228799	0.0715744	0.119885	-0.986532	1.40703
matina	legacy_healthy_pod_rate	rrblup	0.074952	0.0136897	0.0624031	0.0909671	-0.685094	1.29799
matina	legacy_healthy_pod_rate	mean	-0.158638	0.0735628	-0.204345	-0.048761	-0.0241881	1.012

[truncated: 10 more sheets: S9_Robustness_Overview, S10_Perm_FDR, S11_Alt_Blocking, S12_Block_Rank, S13_Marker_QC, S14_Map_Coverage, S15_Eff_Dim, S16_Imputation, S17_Static_Longitudinal, S18_Data_Software]
